# Supplementary material for: Colonization of plant substrates at hydrothermal vents and cold seeps in the northeast Atlantic and Mediterranean and occurrence of symbiont-related bacteria
Source: Front Microbiol. 2015 Feb 27;6:162. doi: 10.3389/fmicb.2015.00162 (PMC4343019; doi:10.3389/fmicb.2015.00162)
Supplement: Table S1 — Detailed distribution of sequencing data in datasets used in this study. Refer to Table 1 for sample IDs. [file Table1.XLSX]

## Sheet: Feuille1
Sample ID	Metagenome Name	MG-RAST ID	Dataset
			Initial seq number	Dataset_1	Dataset_2	Dataset_3	Potential_symbionts	Confirmed_symbionts
Contr-A	A00_2	4.57107e+06	8065	6065	5657	4921	0	0
GoC-A-I-1	A01_1	4.57108e+06	9352	5715	4254	3413	492	173
GoC-A-I-2	A01_2	4.57108e+06	9115	6633	5437	4687	308	117
GoC-A-II-1	A02_1	4.57108e+06	11047	8061	7389	5938	27	25
GoC-A-II-2	A02_2	4.57108e+06	12637	6908	4178	3125	17	12
GoC-A-III-1	A03_1	4.57108e+06	12206	7607	6752	6061	83	69
GoC-A-III-2	A03_2	4.57108e+06	12210	6730	5172	4440	27	20
GoC-A-IV-1	A04_1	4.57108e+06	10633	5660	4201	3566	280	177
GoC-A-IV-2	A04_2	4.57108e+06	11066	6240	4297	3441	177	120
EM-A-I-1	A05_1	4.57108e+06	10530	6629	5553	4691	606	83
EM-A-I-2	A05_2	4.57108e+06	10734	6913	5422	4437	487	92
MAR-A-I-1	A06_1	4.57109e+06	10243	6937	6861	6704	588	582
MAR-A-I-2	A06_2	4.57109e+06	11158	8070	7840	7665	453	438
MAR-A-II-1	A07_1	4.57109e+06	10321	5962	5258	4724	703	517
MAR-A-II-2	A07_2	4.57109e+06	13860	7741	7196	6749	837	745
MAR-A-III-1	A08_1	4.57109e+06	9809	5707	4469	3630	10	0
MAR-A-III-2	A08_3	4.57109e+06	8021	5758	4758	4122	10	0
HMMV-A-I-1	A09_1	4.57109e+06	9409	5595	4957	4422	445	443
HMMV-A-I-2	A09_2	4.57109e+06	11095	6497	5943	5362	205	205
HMMV-A-II-1	A10_1	4.57109e+06	10630	6398	5721	5239	331	331
HMMV-A-II-2	A10_2	4.57109e+06	10629	6578	5719	5176	339	339
MAR-A-IV-1	A11_1	4.5711e+06	7953	4750	4719	4663	0	0
MAR-A-IV-2	A11_2	4.5711e+06	15214	10047	10000	9911	0	0
MAR-A-V-1	A13_1	4.5711e+06	8060	5186	4934	4570	761	727
MAR-A-V-2	A13_2	4.5711e+06	8397	4543	4325	4051	793	725
MAR-A-V-C	A13_C	4.5711e+06	8485	4986	4799	4575	679	646
GoC-W-I-1	B01_1	4.5711e+06	9235	7173	7019	6597	1100	455
GoC-W-I-2	B01_2	4.5711e+06	10207	8104	7737	7372	1873	1710
GoC-W-II-1	B02_1	4.5711e+06	11323	7756	6748	6108	283	269
GoC-W-II-2	B02_2	4.5711e+06	12925	7794	6811	6144	255	237
GoC-W-III-1	B03_1	4.5711e+06	10913	7802	7241	6831	920	123
GoC-W-III-2	B03_2	4.57111e+06	12376	8512	7819	7247	1495	781
GoC-W-IV-1	B04_1	4.57111e+06	11500	8126	7739	7425	1169	456
GoC-W-IV-2	B04_2	4.57111e+06	10686	7966	7698	7377	450	363
EM-W-I-1	B05_1	4.57111e+06	9800	7237	6928	6445	321	0
EM-W-I-2	B05_2	4.57111e+06	14667	10574	9981	9401	414	10
MAR-W-I-1	B06_1	4.57111e+06	9848	7018	6923	6791	277	277
MAR-W-I-2	B06_2	4.57111e+06	13032	9975	9907	9772	489	489
MAR-W-II-1	B07_1	4.57111e+06	10310	7392	7290	7035	1024	809
MAR-W-II-2	B07_2	4.57111e+06	11384	8315	8061	7655	860	826
MAR-W-III-1	B08_1	4.57111e+06	10697	6648	5796	5262	18	18
MAR-W-III-2	B08_2	4.57112e+06	13131	7762	7020	6214	121	113
HMMV-W-I-1	B09_1	4.57112e+06	9939	6143	5946	5678	105	103
HMMV-W-I-2	B09_2	4.57112e+06	14533	8247	7806	7138	198	175
HMMV-W-II-1	B10_1	4.57112e+06	9704	6276	5988	5729	587	67
HMMV-W-II-2	B10_2	4.57112e+06	14753	8218	7730	6951	603	105
MAR-W-IV-1	B11_2	4.57112e+06	13851	10106	10043	9832	50	11
MAR-W-IV-2	B11_3	4.57112e+06	7929	5387	5033	4741	1456	1215
EM-W-II-1	B12_2	4.57112e+06	13871	8331	8095	7738	57	52
MAR-W-V-1	B13_1	4.57112e+06	8823	5308	5195	5031	2368	1891
MAR-W-V-2	B13_2	4.57112e+06	9200	5024	4934	4822	2375	1876
MAR-W-V-C	B13_C	4.57113e+06	9409	5523	5322	5097	3081	2595
Total seq nb			564925	364633	332621	306716	30607	21612
Mean seq nb			10863.9	7012.17	6396.56	5898.38
Std dev of seq nb			1941.16	1416.64	1588.96	1682.46
Nb of OTU at 97 % id				22721	2641	658	34	16
% of seq eliminated				35.4546	41.1212	45.7068	94.5821	96.1744
Total seq nb in alfalfa			270879	167916	145811	130283	8658	6586
Total seq nb in wood			294046	196717	186810	176433	21949	15026
% of total seq nb alf			47.9496	46.0507	43.837	42.4768	28.2876	30.4738
% of total seq nb wood			52.0504	53.9493	56.163	57.5232	71.7124	69.5262
