# Supplementary material for: Colonization of plant substrates at hydrothermal vents and cold seeps in the northeast Atlantic and Mediterranean and occurrence of symbiont-related bacteria
Source: Front Microbiol. 2015 Feb 27;6:162. doi: 10.3389/fmicb.2015.00162 (PMC4343019; doi:10.3389/fmicb.2015.00162)
Supplement: Table S2 — The total number of V5-V6 sequences at OTU identity threshold of 97% in each bacterial division or sub-division and relative percentage in total effective bacterial sequences per sample. Refer to Table 1 for sample ID. [file Table2.XLSX]

## Sheet: Feuille1
	Seq nb per sample
Sub-division	Contr-A	GoC-A-I	GoC-W-I	GoC-A-II	GoC-W-II	GoC-A-III	GoC-W-III	GoC-A-IV	GoC-W-IV	EM-A-I	EM-W-I	MAR-A-I	MAR-W-I	MAR-A-II	MAR-W-II	MAR-A-III	MAR-W-III	HMMV-A-I	HMMV-W-I	HMMV-A-II	HMMV-W-II	MAR-A-IV	MAR-W-IV	EM-W-II	MAR-A-V	MAR-W-V	Total seq nb
Alphaproteobacteria	3138	1111	1196	1468	1525	1430	2270	1022	3564	2477	3984	2132	3733	2189	1794	570	5217	2334	3034	1546	1888	12	121	180	5	0	47940
Betaproteobacteria	364	264	15	459	36	171	189	55	32	36	1	344	142	182	28	996	94	126	128	626	95	2	29	0	0	0	4414
Clostridia	2	94	703	0	43	65	780	92	947	15	295	0	0	18	79	0	26	0	53	22	18	0	1	0	8	0	3261
CFB	323	639	1519	1061	695	501	631	430	700	705	858	3433	998	616	755	936	382	1102	147	1315	100	1	36	7	0	0	17890
Deferribacteres	0	0	74	157	418	416	588	29	616	16	124	0	0	0	21	1	21	0	0	1	0	0	0	0	0	0	2482
Deltaproteobacteria	15	3094	4414	879	4014	1876	4635	1247	3879	1633	2175	5491	8320	2182	4142	389	2181	1867	2924	1376	5385	0	85	0	0	0	62203
Epsilonproteobacteria	0	101	21	0	5	13	140	30	138	63	97	13	107	24	289	2	29	81	235	6	152	470	2546	5	5127	14817	24511
Gammaproteobacteria	331	2016	3998	3150	5096	5130	3073	3747	3433	2614	6546	2871	3200	5917	6838	4161	2885	4131	5995	5035	4702	14086	11697	7543	7943	131	126269
Others	744	173	396	1889	267	813	961	315	868	444	1389	68	63	284	496	697	608	143	280	488	172	3	58	3	113	1	11736
Spirochaetes	4	608	1633	0	153	86	811	40	625	1125	377	17	0	61	248	0	33	0	20	0	168	0	0	0	0	1	6010
Total seq nb	4921	8100	13969	9063	12252	10501	14078	7007	14802	9128	15846	14369	16563	11473	14690	7752	11476	9784	12816	10415	12680	14574	14573	7738	13196	14950	306716
	% per sample
Sub-division	Contr-A	GoC-A-I	GoC-W-I	GoC-A-II	GoC-W-II	GoC-A-III	GoC-W-III	GoC-A-IV	GoC-W-IV	EM-A-I	EM-W-I	MAR-A-I	MAR-W-I	MAR-A-II	MAR-W-II	MAR-A-III	MAR-W-III	HMMV-A-I	HMMV-W-I	HMMV-A-II	HMMV-W-II	MAR-A-IV	MAR-W-IV	EM-W-II	MAR-A-V	MAR-W-V	Total seq nb	%
Gammaproteobacteria	6.72628	24.8889	28.6205	34.7567	41.5932	48.8525	21.8284	53.4751	23.1928	28.6372	41.3101	19.9805	19.3202	51.5733	46.5487	53.6765	25.1394	42.222	46.7775	48.3437	37.082	96.6516	80.2649	97.48	60.1925	0.876254	126269	41.1681
Deltaproteobacteria	0.304816	38.1975	31.5985	9.69878	32.762	17.865	32.9237	17.7965	26.2059	17.89	13.7259	38.2142	50.2324	19.0186	28.1961	5.01806	19.0049	19.0822	22.8152	13.2117	42.4685	0	0.58327	0	0	0	62203	20.2803
Alphaproteobacteria	63.7675	13.716	8.56182	16.1977	12.4469	13.6178	16.1244	14.5854	24.0778	27.1363	25.142	14.8375	22.5382	19.0796	12.2124	7.35294	45.4601	23.8553	23.6735	14.844	14.8896	0.0823384	0.830303	2.32618	0.0378903	0	47940	15.6301
Epsilonproteobacteria	0	1.24691	0.150333	0	0.0408097	0.123798	0.994459	0.428143	0.932306	0.690184	0.612142	0.0904725	0.646018	0.209187	1.96732	0.0257998	0.252701	0.827882	1.83365	0.0576092	1.19874	3.22492	17.4707	0.0646162	38.8527	99.1104	24511	7.99143
CFB	6.56371	7.88889	10.8741	11.7069	5.67254	4.77097	4.48217	6.13672	4.72909	7.72349	5.41462	23.8917	6.02548	5.36913	5.13955	12.0743	3.32869	11.2633	1.147	12.626	0.788644	0.00686153	0.247032	0.0904627	0	0	17890	5.83276
Others	15.1189	2.1358	2.83485	20.843	2.17924	7.74212	6.82625	4.4955	5.86407	4.86415	8.76562	0.473241	0.380366	2.47538	3.37645	8.99123	5.29801	1.46157	2.18477	4.68555	1.35647	0.0205846	0.397996	0.0387697	0.85632	0.00668896	11736	3.82634
Spirochaetes	0.0812843	7.50617	11.6902	0	1.24878	0.81897	5.76076	0.570858	4.2224	12.3247	2.37915	0.11831	0	0.531683	1.68822	0	0.287557	0	0.156055	0	1.32492	0	0	0	0	0.00668896	6010	1.95947
Betaproteobacteria	7.39687	3.25926	0.107381	5.06455	0.29383	1.62842	1.34252	0.784929	0.216187	0.394391	0.00631074	2.39404	0.857333	1.58633	0.190606	12.8483	0.819101	1.28782	0.998752	6.01056	0.749211	0.0137231	0.198998	0	0	0	4414	1.43912
Clostridia	0.0406421	1.16049	5.03257	0	0.350963	0.618989	5.54056	1.31297	6.39778	0.16433	1.86167	0	0	0.15689	0.537781	0	0.22656	0	0.413546	0.211234	0.141956	0	0.00686201	0	0.0606244	0	3261	1.0632
Deferribacteres	0	0	0.529744	1.73232	3.41169	3.96153	4.17673	0.413872	4.1616	0.175285	0.782532	0	0	0	0.142954	0.0128999	0.182991	0	0	0.00960154	0	0	0	0	0	0	2482	0.809218
Total %	100	100	100	100	100	100	100	100	100	100	100	100	100	100	100	100	100	100	100	100	100	100	100	100	100	100	306716	100
																											% Gam+Del+Alf	76.1385
																											% Proteo	85.5691
