# Supplementary material for: Colonization of plant substrates at hydrothermal vents and cold seeps in the northeast Atlantic and Mediterranean and occurrence of symbiont-related bacteria
Source: Front Microbiol. 2015 Feb 27;6:162. doi: 10.3389/fmicb.2015.00162 (PMC4343019; doi:10.3389/fmicb.2015.00162)
Supplement: Table S3 — The total number of V5-V6 sequences at OTU identity threshold of 97% in the most abundant OTUs, represented by more than 1% of the total number of sequences in the dataset (>3000 amplicons). OTUs were assigned to different bacterial phylotypes by Blast on SILVA 115 database with OTU identity threshold at 97%. The relative percentage was normalized by the total number of the most abundant bacterial sequences per site. Refer to Table 1 for sample ID. [file Table3.XLSX]

## Sheet: Feuille1
	Seq nb per sample
OTU	Contr-A	GoC-A-I	GoC-W-I	GoC-A-II	GoC-W-II	GoC-A-III	GoC-W-III	GoC-A-IV	GoC-W-IV	EM-A-I	EM-W-I	MAR-A-I	MAR-W-I	MAR-A-II	MAR-W-II	MAR-A-III	MAR-W-III	HMMV-A-I	HMMV-W-I	HMMV-A-II	HMMV-W-II	MAR-A-IV	MAR-W-IV	EM-W-II	MAR-A-V	MAR-W-V	Total nb seqs	Blast Hit Definition
OTU_00201	2	945	2288	0	2097	225	1976	212	1622	77	465	4052	7389	1196	3016	0	1616	1053	2365	721	3632	0	79	0	0	0	35028	KC331356.1.1516;Bacteria;Proteobacteria;Deltaproteobacteria;Myxococcales; uncultured bacterium
OTU_11277	0	0	0	0	0	0	20	0	0	0	0	7	7	13	100	0	14	153	181	3	609	11846	6272	0	2	0	19227	JQ799945.1.1350;Bacteria;Proteobacteria;Gammaproteobacteria;Alteromonadales;Colwelliaceae; Colwellia sp. FS3-4
OTU_00411	0	782	129	382	381	1781	79	957	59	539	314	38	332	1887	510	2439	1329	0	237	1645	377	0	0	0	0	0	14197	GQ348706.1.1402;Bacteria;Proteobacteria;Gammaproteobacteria;Oceanospirillales;Oceanospirillaceae;Pseudospirillum; uncultured gamma proteobacterium
OTU_00023	3	133	21	42	38	174	159	121	232	38	370	1719	2388	839	999	3	992	1340	1841	238	1111	3	8	0	0	0	12812	FM994679.1.1468;Bacteria;Proteobacteria;Alphaproteobacteria;OCS116 clade; uncultured alpha proteobacterium
OTU_05186	0	0	17	0	0	26	41	153	115	0	0	1020	698	1252	1590	0	127	616	277	340	165	0	11	42	0	0	6490	HE963023.1.1505;Bacteria;Proteobacteria;Gammaproteobacteria;Oceanospirillales;Oceanospirillaceae; Pseudospirillum bacterium symbiont of Idas sp.
OTU_15889	0	0	0	0	0	0	0	0	0	0	0	0	0	0	0	0	0	0	0	0	0	0	994	0	1992	3471	6457	FM203406.1.1469;Bacteria;Proteobacteria;Epsilonproteobacteria;Campylobacterales;Helicobacteraceae;Sulfurovum; epsilon proteobacterium ectosymbiont of Rimicaris exoculata
OTU_00586	0	63	41	136	19	672	68	337	73	21	0	75	0	852	0	292	0	1609	175	775	25	0	4	0	0	0	5237	EU236402.1.1381;Bacteria;Proteobacteria;Gammaproteobacteria;Alteromonadales;Alteromonadaceae; BD1-7 clade; uncultured bacterium
OTU_01726	0	29	0	0	2498	0	175	64	760	21	236	0	47	0	233	0	173	0	596	0	366	0	0	0	0	0	5198	JF317348.1.1460;Bacteria;Proteobacteria;Gammaproteobacteria;Alteromonadales;Alteromonadaceae; Gilvimarinus gamma proteobacterium GE35
OTU_00509	0	259	15	459	35	170	187	54	32	0	0	331	136	152	28	923	91	103	128	590	93	0	9	0	0	0	3795	JQ269319.1.1497;Bacteria;Proteobacteria;Betaproteobacteria;Methylophilales;Methylophilaceae;Methylotenera; bacterium WH8-7
OTU_00574	0	59	56	95	164	207	412	45	273	48	121	61	318	234	246	12	488	106	372	267	185	0	15	0	0	0	3784	AB476277.1.1408;Bacteria;Proteobacteria;Alphaproteobacteria;Rhizobiales;Phyllobacteriaceae; uncultured bacterium
OTU_05389	0	0	0	0	3	33	11	0	0	0	0	2727	417	27	0	0	0	152	19	101	0	0	0	0	0	0	3490	JX854387.1.1280;Bacteria;Bacteroidetes;Cytophagia;Cytophagales;Flammeovirgaceae; Reichenbachiella sp. MAR_2010_115
OTU_04168	0	0	0	1	0	0	0	0	0	0	0	0	0	0	18	0	0	3	0	0	0	15	3301	0	0	0	3338	JN233568.1.1461;Bacteria;Proteobacteria;Gammaproteobacteria;Oceanospirillales;Oceanospirillaceae; uncultured marine bacterium
OTU_03075	0	0	726	6	8	0	987	0	138	900	43	0	0	0	0	0	0	0	1	0	518	0	0	0	0	0	3327	JX391676.1.1506;Bacteria;Proteobacteria;Deltaproteobacteria;Desulfobacterales;Desulfobulbaceae;Desulforhopalus; uncultured bacterium
OTU_15896	0	0	0	0	0	0	0	0	0	0	0	0	0	0	0	0	0	0	0	0	0	0	221	0	104	2866	3191	JN662303.1.1373;Bacteria;Proteobacteria;Epsilonproteobacteria;Campylobacterales;Helicobacteraceae;Sulfurovum; uncultured epsilon proteobacterium
OTU_15856	0	0	0	0	0	0	0	0	0	0	0	0	0	0	0	0	0	0	0	0	0	0	137	64	2912	6	3119	X99762.1.1376;Bacteria;Proteobacteria;Gammaproteobacteria;Vibrionales;Vibrionaceae; Vibrio diabolicus
OTU_10340	0	0	3	0	0	0	0	0	3	7	2	0	0	0	0	1	0	0	0	0	0	0	361	358	2250	37	3022	X82139.1.1428;Bacteria;Proteobacteria;Gammaproteobacteria;Alteromonadales;Pseudoalteromonadaceae;Pseudoalteromonas; Pseudoalteromonas tetraodonis
Total nb seqs	5	2270	3296	1121	5243	3288	4115	1943	3307	1651	1551	10030	11732	6452	6740	3670	4830	5135	6192	4680	7081	11864	11412	464	7260	6380	131712
																							Total nb of seqs in the dataset				306716
																							% seqs of the dataset				42.9427
	% per sample
OTU	Contr-A	GoC-A-I	GoC-W-I	GoC-A-II	GoC-W-II	GoC-A-III	GoC-W-III	GoC-A-IV	GoC-W-IV	EM-A-I	EM-W-I	MAR-A-I	MAR-W-I	MAR-A-II	MAR-W-II	MAR-A-III	MAR-W-III	HMMV-A-I	HMMV-W-I	HMMV-A-II	HMMV-W-II	MAR-A-IV	MAR-W-IV	EM-W-II	MAR-A-V	MAR-W-V	Total % seqs	Blast Hit Definition
OTU_00201	40	41.63	69.4175	0	39.9962	6.84307	48.0194	10.911	49.0475	4.66384	29.9807	40.3988	62.9816	18.5369	44.7478	0	33.4576	20.5063	38.1944	15.406	51.2922	0	0.692254	0	0	0	26.5944	KC331356.1.1516;Bacteria;Proteobacteria;Deltaproteobacteria;Myxococcales; uncultured bacterium
OTU_11277	0	0	0	0	0	0	0.486027	0	0	0	0	0.0697906	0.0596659	0.201488	1.48368	0	0.289855	2.97955	2.92313	0.0641026	8.60048	99.8483	54.9597	0	0.0275482	0	14.5978	JQ799945.1.1350;Bacteria;Proteobacteria;Gammaproteobacteria;Alteromonadales;Colwelliaceae; Colwellia sp. FS3-4
OTU_00411	0	34.4493	3.91383	34.0767	7.26683	54.1667	1.91981	49.2537	1.78409	32.6469	20.245	0.378863	2.82987	29.2467	7.56677	66.4578	27.5155	0	3.82752	35.1496	5.32411	0	0	0	0	0	10.7788	GQ348706.1.1402;Bacteria;Proteobacteria;Gammaproteobacteria;Oceanospirillales;Oceanospirillaceae;Pseudospirillum; uncultured gamma proteobacterium
OTU_00023	60	5.85903	0.637136	3.74665	0.724776	5.29197	3.86391	6.22748	7.01542	2.30164	23.8556	17.1386	20.3546	13.0037	14.822	0.0817439	20.5383	26.0954	29.7319	5.08547	15.6899	0.0252866	0.0701016	0	0	0	9.72728	FM994679.1.1468;Bacteria;Proteobacteria;Alphaproteobacteria;OCS116 clade; uncultured alpha proteobacterium
OTU_05186	0	0	0.515777	0	0	0.790754	0.996355	7.87442	3.47747	0	0	10.1695	5.94954	19.4048	23.5905	0	2.6294	11.9961	4.47351	7.26496	2.33018	0	0.0963898	9.05172	0	0	4.92742	HE963023.1.1505;Bacteria;Proteobacteria;Gammaproteobacteria;Oceanospirillales;Oceanospirillaceae; Pseudospirillum bacterium symbiont of Idas sp.
OTU_15889	0	0	0	0	0	0	0	0	0	0	0	0	0	0	0	0	0	0	0	0	0	0	8.71013	0	27.438	54.4044	4.90236	FM203406.1.1469;Bacteria;Proteobacteria;Epsilonproteobacteria;Campylobacterales;Helicobacteraceae;Sulfurovum; epsilon proteobacterium ectosymbiont of Rimicaris exoculata
OTU_00586	0	2.77533	1.24393	12.132	0.362388	20.438	1.65249	17.3443	2.20744	1.27196	0	0.747757	0	13.2052	0	7.9564	0	31.334	2.82623	16.5598	0.353057	0	0.0350508	0	0	0	3.9761	EU236402.1.1381;Bacteria;Proteobacteria;Gammaproteobacteria;Alteromonadales;Alteromonadaceae; BD1-7 clade; uncultured bacterium
OTU_01726	0	1.27753	0	0	47.6445	0	4.25273	3.29388	22.9816	1.27196	15.216	0	0.400614	0	3.45697	0	3.58178	0	9.62532	0	5.16876	0	0	0	0	0	3.94649	JF317348.1.1460;Bacteria;Proteobacteria;Gammaproteobacteria;Alteromonadales;Alteromonadaceae; Gilvimarinus gamma proteobacterium GE35
OTU_00509	0	11.4097	0.455097	40.9456	0.667557	5.17032	4.54435	2.77921	0.967644	0	0	3.3001	1.15922	2.35586	0.41543	25.1499	1.88406	2.00584	2.06718	12.6068	1.31337	0	0.0788644	0	0	0	2.88129	JQ269319.1.1497;Bacteria;Proteobacteria;Betaproteobacteria;Methylophilales;Methylophilaceae;Methylotenera; bacterium WH8-7
OTU_00574	0	2.59912	1.69903	8.47458	3.12798	6.29562	10.0122	2.31601	8.25522	2.90733	7.80142	0.608175	2.71054	3.62678	3.64985	0.326975	10.1035	2.06426	6.00775	5.70513	2.61263	0	0.131441	0	0	0	2.87293	AB476277.1.1408;Bacteria;Proteobacteria;Alphaproteobacteria;Rhizobiales;Phyllobacteriaceae; uncultured bacterium
OTU_05389	0	0	0	0	0.0572191	1.00365	0.267315	0	0	0	0	27.1884	3.55438	0.418475	0	0	0	2.96008	0.306848	2.15812	0	0	0	0	0	0	2.64972	JX854387.1.1280;Bacteria;Bacteroidetes;Cytophagia;Cytophagales;Flammeovirgaceae; Reichenbachiella sp. MAR_2010_115
OTU_04168	0	0	0	0.0892061	0	0	0	0	0	0	0	0	0	0	0.267062	0	0	0.0584226	0	0	0	0.126433	28.9257	0	0	0	2.53432	JN233568.1.1461;Bacteria;Proteobacteria;Gammaproteobacteria;Oceanospirillales;Oceanospirillaceae; uncultured marine bacterium
OTU_03075	0	0	22.0267	0.535236	0.152584	0	23.9854	0	4.17297	54.5124	2.7724	0	0	0	0	0	0	0	0.0161499	0	7.31535	0	0	0	0	0	2.52597	JX391676.1.1506;Bacteria;Proteobacteria;Deltaproteobacteria;Desulfobacterales;Desulfobulbaceae;Desulforhopalus; uncultured bacterium
OTU_15896	0	0	0	0	0	0	0	0	0	0	0	0	0	0	0	0	0	0	0	0	0	0	1.93656	0	1.43251	44.9216	2.42271	JN662303.1.1373;Bacteria;Proteobacteria;Epsilonproteobacteria;Campylobacterales;Helicobacteraceae;Sulfurovum; uncultured epsilon proteobacterium
OTU_15856	0	0	0	0	0	0	0	0	0	0	0	0	0	0	0	0	0	0	0	0	0	0	1.20049	13.7931	40.1102	0.0940439	2.36805	X99762.1.1376;Bacteria;Proteobacteria;Gammaproteobacteria;Vibrionales;Vibrionaceae; Vibrio diabolicus
OTU_10340	0	0	0.0910194	0	0	0	0	0	0.0907167	0.423985	0.128949	0	0	0	0	0.027248	0	0	0	0	0	0	3.16334	77.1552	30.9917	0.579937	2.2944	X82139.1.1428;Bacteria;Proteobacteria;Gammaproteobacteria;Alteromonadales;Pseudoalteromonadaceae;Pseudoalteromonas; Pseudoalteromonas tetraodonis
Total % seqs	100	100	100	100	100	100	100	100	100	100	100	100	100	100	100	100	100	100	100	100	100	100	100	100	100	100	100
% of 4 most abundant seqs	100	81.9383	73.9684	37.8234	47.9878	66.3017	54.2892	66.3922	57.847	39.6124	74.0812	57.986	86.2257	60.9888	68.6202	66.5395	81.8012	49.5813	74.677	55.7051	80.9067	99.8736	55.722	0	0.0275482	0	61.6983
