# Supplementary material for: Colonization of plant substrates at hydrothermal vents and cold seeps in the northeast Atlantic and Mediterranean and occurrence of symbiont-related bacteria
Source: Front Microbiol. 2015 Feb 27;6:162. doi: 10.3389/fmicb.2015.00162 (PMC4343019; doi:10.3389/fmicb.2015.00162)
Supplement: Table S4 — Estimation of the influence of each variable and factor and their respective significance in redundancy analysis (RDA), assessed using ANOVA permutation tests in R (R Development Core Team, 2013). Sample IDs are described in Table 1. [file Table4.XLSX]

## Sheet: Feuille1
Anova permutation test
Variance type	Terms	Degrees of freedom	Variance	F	Nb of permutations	Pr	Proportion %	Proportion %
Constrained	factor(REG)	4	140.58	3.7595	99	0.01	21.3647	38.9
	factor(SUBS)	1	30.43	3.2556	99	0.01	4.62462
	DEPT	1	27.48	2.9398	99	0.01	4.17629
	DAYS	1	34.1	3.6473	99	0.01	5.18237
	TEMP	1	23.42	2.5054	99	0.01	3.55927
Unconstrained	Residual	43	401.98				61.0912	61.1
Total			658				100	100
Model: rda(formula = spe.hel ~ factor(REG) + factor(SUBS) + DEPT + DAYS + TEMP, data = env, scale = TRUE)
Permutation test for rda under full model
Terms added sequentially (first to last)
