# Supplementary material for: Colonization of plant substrates at hydrothermal vents and cold seeps in the northeast Atlantic and Mediterranean and occurrence of symbiont-related bacteria
Source: Front Microbiol. 2015 Feb 27;6:162. doi: 10.3389/fmicb.2015.00162 (PMC4343019; doi:10.3389/fmicb.2015.00162)
Supplement: Table S5 — The total number of sequences of symbiont-related OTUs identified by the “symbio” key word in at least one of their four best BLAST hit definitions or high similarity with a sequence from the symbiont database and confirmed by the phylogenetic proximity. Only OTUs displaying a symbiont sequence as their closest relative on the phylogenetic tree were retained. Sample IDs are described in Table 1. [file Table5.XLSX]

## Sheet: Feuil1
OTU	Representative sequence	Identity	Gaps	Length	%ID	Host estimated by Blast	Host family	Total per host family	Total per OTU	Contr-A	GoC-A-I-1	GoC-A-I-2	GoC-A-II-1	GoC-A-II-2	GoC-A-III-1	GoC-A-III-2	GoC-A-IV-1	GoC-A-IV-2	EM-A-I-1	EM-A-I-2	MAR-A-I-1	MAR-A-I-2	MAR-A-II-1	MAR-A-II-2	MAR-A-III-1	MAR-A-III-2	HMMV-A-I-1	HMMV-A-I-2	HMMV-A-II-1	HMMV-A-II-2	MAR-A-IV-1	MAR-A-IV-2	MAR-A-V-1	MAR-A-V-2	MAR-A-V-C	GoC-W-I-1	GoC-W-I-2	GoC-W-II-1	GoC-W-II-2	GoC-W-III-1	GoC-W-III-2	GoC-W-IV-1	GoC-W-IV-2	EM-W-I-1	EM-W-I-2	MAR-W-I-1	MAR-W-I-2	MAR-W-II-1	MAR-W-II-2
OTU_15889	B13_2_2_1312	303	2	306	99.0196	Rimicaris	Alvinocarididae	9693	6457	0	0	0	0	0	0	0	0	0	0	0	0	0	0	0	0	0	0	0	0	0	0	0	689	707	596	0	0	0	0	0	0	0	0	0	0	0	0	0	0
OTU_15896	B13_C_9_1731	304	2	307	99.0228	Rimicaris			3191	0	0	0	0	0	0	0	0	0	0	0	0	0	0	0	0	0	0	0	0	0	0	0	38	18	48	0	0	0	0	0	0	0	0	0	0	0	0	0	0
OTU_06003	B13_1_26_12	302	1	309	97.7346	Rimicaris			28	0	0	0	0	0	0	1	0	0	0	0	0	0	0	0	0	0	0	0	0	0	0	0	0	0	2	0	0	0	0	0	6	0	0	0	0	0	0	0	0
OTU_01591	B12_2_23_10	297	0	301	98.6711	Rimicaris			17	0	3	1	0	0	0	0	0	0	3	0	0	0	0	0	0	0	0	0	0	0	0	0	0	0	0	0	0	0	0	0	0	0	0	0	0	0	0	0	0
OTU_05186	B07_2_17_826	298	2	306	97.3856	Idas	Mytilidae	9446	6490	0	0	0	0	0	26	0	97	56	0	0	582	438	511	741	0	0	443	173	144	196	0	0	0	0	0	17	0	0	0	28	13	64	51	0	0	277	421	764	826
OTU_00385	B01_2_2_502	297	1	300	99	Idas			2558	0	86	73	25	12	25	8	61	60	53	69	0	0	0	0	0	0	0	0	0	0	0	0	0	0	0	407	502	180	130	18	384	208	247	0	10	0	0	0	0
OTU_14857	A10_1_31_187	298	2	305	97.7049	Idas			398	0	0	0	0	0	0	0	0	0	0	0	0	0	0	0	0	0	0	0	187	143	0	0	0	0	0	0	0	0	0	0	0	0	0	0	0	0	68	0	0
OTU_16453	B01_2_12_1202	303	1	305	99.3443	Lyrodus	Teredinidae	1392	1378	0	0	0	0	0	0	0	0	0	0	0	0	0	0	0	0	0	0	0	0	0	0	0	0	0	0	18	1202	69	89	0	0	0	0	0	0	0	0	0	0
OTU_10733	A05_2_700_14	300	1	308	97.4026	Lyrodus			14	0	0	0	0	0	0	0	0	0	0	14	0	0	0	0	0	0	0	0	0	0	0	0	0	0	0	0	0	0	0	0	0	0	0	0	0	0	0	0	0
OTU_00432	B03_2_30_147	305	1	306	99.6732	Tubificoides benedii	Tubificidae	589	589	0	80	43	0	0	18	11	18	4	25	9	0	0	6	4	0	0	0	1	0	0	0	0	0	0	0	13	6	20	18	72	147	33	59	0	0	0	0	0	0
OTU_07287	B03_2_96_231	297	0	301	98.6711	Osedax	Siboglinidae	456	440	0	0	0	0	0	0	0	1	0	0	0	0	0	0	0	0	0	0	0	0	0	0	0	0	0	0	0	0	0	0	5	231	142	6	0	0	0	0	45	0
OTU_00399	A01_1_79_4	286	1	287	99.6516	Osedax			10	0	4	0	0	0	0	0	0	0	2	0	0	0	0	0	0	0	0	0	0	0	0	0	0	0	0	0	0	0	0	0	0	4	0	0	0	0	0	0	0
OTU_22507	B13_C_121_3	249	2	254	98.0315	Osedax			6	0	0	0	0	0	0	0	0	0	0	0	0	0	0	0	0	0	0	0	0	0	0	0	0	0	0	0	0	0	0	0	0	0	0	0	0	0	0	0	0
OTU_14516	A09_2_76_24	308	1	310	99.3548	Sclerolinum		31	24	0	0	0	0	0	0	0	0	0	0	0	0	0	0	0	0	0	0	24	0	0	0	0	0	0	0	0	0	0	0	0	0	0	0	0	0	0	0	0	0
OTU_14503	A09_2_54_7	246	0	252	97.619	Sclerolinum			7	0	0	0	0	0	0	0	0	0	0	0	0	0	0	0	0	0	0	7	0	0	0	0	0	0	0	0	0	0	0	0	0	0	0	0	0	0	0	0	0
OTU_18986	B04_1_220_5	284	1	290	97.931	Thyasira	Thyasiridae	5	5	0	0	0	0	0	0	0	0	0	0	0	0	0	0	0	0	0	0	0	0	0	0	0	0	0	0	0	0	0	0	0	0	5	0	0	0	0	0	0	0
Total								21612	21612	0	173	117	25	12	69	20	177	120	83	92	582	438	517	745	0	0	443	205	331	339	0	0	727	725	646	455	1710	269	237	123	781	456	363	0	10	277	489	809	826
[truncated: 14 more columns]
