# Supplementary material for: Colonization of plant substrates at hydrothermal vents and cold seeps in the northeast Atlantic and Mediterranean and occurrence of symbiont-related bacteria
Source: Front Microbiol. 2015 Feb 27;6:162. doi: 10.3389/fmicb.2015.00162 (PMC4343019; doi:10.3389/fmicb.2015.00162)
Supplement: Supplementary file 10 [file DataSheet1.FASTA]

>gi|11138003|dbj|AB042413.1| Maorithyas hadalis gill thioautotrophic symbiont I gene for 16S ssrRNA, partial sequence
GTAGTCCACGCCGTAAACGATGACAACTAGCCGTTGGGAGGATTTACCTCTTAGTGGCGA
AGCTAACGCGTTAAGTTGTCCGCCTGGGGAGTACGGCCGCAAGGTTAAAACTCAAAGGAA
TTGACGGGGACCCGCACAAGCGGTGGAGCATGTGGTTTAATTCGATGCAACGCGAAGAAC
CTTACCTGGTCTTGACATACACGGAACTTTCCAGAGATGGATTGGTGCCTTCGGGAACCG
TGATACAGGTGCTGCATGGCTGTCGTCAGCTCGTGTCGTGAGA
>gi|11138004|dbj|AB042414.1| Maorithyas hadalis gill thioautotrophic symbiont II gene for 16S ssrRNA, partial sequence
GTAGTCCACGCCGTAAACGATGACAACTAGACGTTGGGATCCTTAGAGATTTTAGTGTCG
AAGCTAACGCGTTAAGTTGTCCGCCTGGGGAGTACGGTCGCAAGATTAAAACTCAAAGGA
ATTGACGGGGGCCCGCACAAGCGGTGGAGCATGTGGTTTAATTCGATGCAACGCGAAGAA
CCTTACCTGGTCTTGACATACACGGAACTTTCCAGAGATGGATTGGTGCCTTCGGGAACC
GTGATACAGGTGCTGCATGGCTGTCGTCAGCTCGTGTCGTGAGA
>gi|11182393|dbj|AB044744.1| Calyptogena fossajaponica gill thioautotophic symbiont 16S ribosomal RNA, partial sequence
GTAGTCCACGCCGTAAACGATGATAACTAGCCGTTGGGGGGATTTACCCTTTAGTGGCGA
AGCTAACGCGTTAAGTTATCCGCCTGGGGAGTACGACCGCAAGGTTAAAACTCAAAGGAA
TTGACGGGGACCCGCACAAGCGGTGGAGCATGTGGTTTAATTCGATGCAACGCGAAGAAC
CTTACCTGGTCTTGACATATCGCAAACTTTTCAGAGATGGAAAGGTGCCTTCGGGAATGC
GAATACAGGTGCTGCATGGCTGTCGTCAGCTCGTGTCGTGAGA
>gi|113431889|emb|AM236336.1| Thiotrophic gammaproteobacterial endosymbiont of Lucinoma aff. kazani partial 16S rRNA gene
GTAGTCCACGCCGTAAACGATGTCAACTAGCCGTTGGACTCATTATAAGGGTTTAGTGGC
GCAGCTAACGCGATAAGTTGACCGCCTGGGGAGTACGGCCGCAAGGTTAAAACTCAAAGG
AATTGACGGGGGCCCGCACAAGCGGTGGAGCATGTGGTTTAATTCGATGCAACGCGAAGA
ACCTTACCAGCCCTTGACATCCTGGAAACTTACTAGAGATAGTTTGGTGCCTTCGGGAAT
CCAGTGACAGGTGCTGCATGGCTGTCGTCAGCTCGTGTCGTGAGA
>gi|1177373|emb|X84979.1| C.orbicularis symbiont 16S rRNA gene
GTAGTCCACGCCGTAAACGATGTCAACTAGCCGTTGGACTCATTATAAGGGTTTAGTGGC
GCAGCTAACGCGATAAGTTGACCGCCTGGGGAGTACGGCCGCAAGGTTAAAACTCAAAGG
AATTGACGGGGGCCCGCACAAGCGGTGGAGCATGTGGTTTAATTCGATGCAACGCGAAGA
ACCTTACCAGCCCTTGACATCCTGGAAACTTACTAGAGATAGTTTGGTGCCTTCGGGAAT
CCAGTGACAGGTGCTGCATGGCTGTCGTCAGCTCGTGTCGTGAGA
>gi|118025360|emb|AM236325.1| Methanotrophic bacterial endosymbiont of Bathymodiolus heckerae partial 16S rRNA gene, clone M6.2
GTAGTCCACGCCGTAAACGATGTCAACTAGCCGTTGGGCCTATATACAGGTTTAGTGGCG
GAGCTAACGTATTAAGTTGACCGCCTGGGGAGTACGGCCGCAAGGTTAAAACTCAAATGA
ATTGACGGGGGCCCGCACAAGCGGTGGAGCATGTGGTTTAATTCGATGCAACGCGAAGAA
CCTTACCTACCCTTGACATCCAGAGAATCTGTTAGAGATAGTAGAGTGCCTTCGGGAACT
CTGAGACAGGTGCTGCATGGCTGTCGTCAGCTCGTGTCGTGAGA
>gi|118025361|emb|AM236326.1| Methylotroph-related bacterial endosymbiont of Bathymodiolus heckerae partial 16S rRNA gene, clone M12.2
GTAGTCCACGCCCTAAACGATGTCAACTAAGTGTGTGGGAGTTTACCTCCTGCGTATTGA
AGCTAACGCGATAAGTTGACCGCCTGGGGAGTACGGCCGCAAGGCTAAAACTCAAATGAA
TTGACGGGGGCCCGCACAAGCGGTGGAGCATGTGGTTTAATTCGATGCAACGCGAAGAAC
CTTACCTGGCCTTGACATGTAGCGAATTTTCCAGAGATGGAATTGTGCCTTCGGGAACGC
TAACACAGGTGCTGCATGGCTGTCGTCAGCTCGTGTCGTGAGA
>gi|118025362|emb|AM236327.1| Thiotrophic bacterial endosymbiont of Bathymodiolus heckerae partial 16S rRNA gene, clone M6.3
GTAGTCCACGCCGTAAACGATGACAACTAGCCGTTGGGAGGATTTACCTCTTAGTGGCGA
AGCTAACGCGTTAAGTTGTCCGCCTGGGGAGTACGGCCGCAAGGCTAAAACTCAAAGGAA
TTGACGGGGACCCGCACAAGCGGTGGAGCATGTGGTTTAATTCGATGCAACGCGAAGAAC
CTTACCTGGTCTTGACATACAGAGAACTTTCTAGAGATAGATTGGTGCCTTCGGGAACTC
TGATACAGGTGCTGCATGGCTGTCGTCAGCTCGTGTCGTGAGA
>gi|118025363|emb|AM236328.1| Thiotrophic bacterial endosymbiont of Bathymodiolus heckerae partial 16S rRNA gene, clone M3.7
GTAGTCCACGCCGTAAACGATGACAACTAGCCGTTGGGAGGATTTACCTCTTAGTGGCGA
AGCTAACGCGTTAAGTTGTCCGCCTGGGGAGTACGGCCGCAAGGTTAAAACTCAAAGGAA
TTGACGGGGACCCGCACAAGCGGTGGAGCATGTGGTTTAATTCGATGCAACGCGAAGAAC
CTTACCTGGTCTTGACATACACGGAACTTTCCAGAGATGGATTGGTGCCTTCGGGAACCG
TGATACAGGTGCTGCATGGCTGTCGTCAGCTCGTGTCGTGAGA
>gi|118025364|emb|AM236329.1| Methanotrophic bacterial endosymbiont of Bathymodiolus childressi partial 16S rRNA gene, clone M34.2
GTAGTCCACGCCGTAAACGATGTCAACTAGCCGTTGGGCCTATATACAGGTTTAGTGGCG
GAGCTAACGTATTAAGTTGACTGCCTGGGGAGTACCGCCGCAAGGTTAAAACTCAAATGA
ATTGACGGGGGCCCGCACAAGCGGTGGAGCATGTGGTTTAATTCGATGCAACGCGAAGAA
CCTTACCTACCCTTGACATCCAGAGAATCTGTTAGAGATAGTAGAGTGCCTTCGGGAGCT
CTGAGACAGGTGCTGCATGGCTGTCGTCAGCTCGTGTCGTGAGA
>gi|118026205|emb|AM236330.1| Methanotrophic bacterial endosymbiont of Bathymodiolus brooksi partial 16S rRNA gene, clone M24.8
GTAGTCCACGCCGTAAACGATGTCAACTAGCCGTTGGGTCTATTTATAGACTTAGTGGCG
GAGCTAACGTGTTAAGTTGACCGCCTGGGGAGTACGGCCGCAAGGTTAAAACTCAAATGA
ATTGACGGGGGCCCGCACAAGCGGTGGAGCATGTGGTTTAATTCGATGCAACGCGAAGAA
CCTTACCTACCCTTGACATCCAGAGAATCTGTTAGAGATAGTAGAGTGCCTTCGGGAACT
CTGAGACAGGTGCTGCATGGCTGTCGTCAGCTCGTGTCGTGAGA
>gi|118026206|emb|AM236331.1| Thiotrophic bacterial endosymbiont of Bathymodiolus brooksi partial 16S rRNA gene, clone M30.9
GTAGTCCACGCCGTAAACGATGACAACTAGCCGTTGGGAGGATTTACCTCTTAGTGGCGA
AGCTAACGCGTTAAGTTGTCCGCCTGGGGAGTACGGCCGCAAGGTTAAAACTCAAAGGAA
TTGACGGGGACCCGCACAAGCGGTGGAGCATGTGGTTTAATTCGATGCAACGCGAAGAAC
CTTACCTGGTCTTGACATACACGGAACTTTCCAGAGATGGATTGGTGCCTTCGGGAACCG
TGATACAGGTGCTGCATGGCTGTCGTCAGCTCGTGTCGTGAGA
>gi|134140634|gb|DQ917812.1| Uncultured Vibrio sp. clone BME2 16S ribosomal RNA gene, partial sequence
GTAGTCCACGCCCTAAACGATGAATGCTAGTCGTTGTGATGCTTaGACATTGCAGTGATG
CAGCTAACGCATTAAGCATTCCGCCTGGGGAGTACGGTCGCAAGATTAAAACTCAAAGGA
ATAGACGGGGACCCGCACAAGCGGTGGAaGCATGTGGTTTAATTCGAAGATACACGAAGA
ACCTTACCTGGTCTTGACATTGATAGAATCCGATAGAGATATTGGAGTGCTGGTTTACCA
GAGCTAGAAAACAGGTGCTGCACGGCTGTCGTCAGCTCGTGTCGTGAGA
>gi|134140689|gb|DQ917867.1| Uncultured Helicobacter sp. clone ME55 16S ribosomal RNA gene, partial sequence
GTAGTCCACGCCCTAAACGATGAATGCTAGTCGTTGTGATGCCTAGACATTGCAGTGATG
CAGCTTACGCATTAAGCATTCCGCCTGGGGAGTACGGTCGCAAGATTAAAACTCAAGGGA
ATAGACGGGGGACCGCACAAGCGGTGGAGCATGTGGTTTAATTCGAAGATACACGAAGAA
CCTTACCTGGTCTTGACATTGATAGAATCCGATAGAGATATTGGAGTGCTGGTTTACCAG
AGCTAGAAAACAGGTGCTGCACGGCTGTCGTCAGCTCGTGTCGTGAGA
>gi|1345123|gb|U41049.1|SOU41049 Solemya occidentalis gill symbiont 16S ribosomal RNA gene, complete sequence
GTAGTCCACGCCGTAAACGATGTCAACTAGCCGTTGGATTCTCTTTAATGAATTTAGTGG
CGCAGCTAACGCGGTAAGTTGACCGCCTGGGGAGTACGGCCGCAAGGTTAAAACTCAAAG
GAATTGACGGGGGCCCGCACAAGCGGTGGAGCATGTGGTTTAATTCGATGCAACGCGAAG
AACCTTACCAGTCCTTGACATCCTGCGAACTGCCTAGAAATAGGTAGGTGCCTTCGGGAA
CGCGGTGACAGGTGCTGCATGGCTGTCGTCAGCTCGTGTCGTGAGA
>gi|14149342|gb|AF328856.1|AF328856 Olavius algarvensis sulfur-oxidizing endosymbiont 16S ribosomal RNA gene, partial sequence
GTAGTCCACGCCGTAAACGATGTCGACTAGCCGTTGGGCTCATTTAAGGGTTTAGTGGCG
CAGCTAACGCGATAAGTCGACCGCCTGGGGAGTACGGCCGCAAGGTTAAAACTCAAAGGA
ATTGACGGGGGCCCGCACAAGCGGTGGAGCATGTGGTTTAATTCGATGCAACGCGAAGAA
CCTTACCAGCCCTTGACATCCTGTGAACTTTCTAGAGATAGATCGGTGCCTTCGGGAACA
CAGTGACAGGTGCTGCATGGCTGTCGTCAGCTCGTGTCGTGAGA
>gi|14149343|gb|AF328857.1|AF328857 Olavius algarvensis sulfate-reducing endosymbiont 16S ribosomal RNA gene, partial sequence
GTAGTCCACGCAGTAAACGGTGAACACTAGGTGTAGCGGGTATTGACCCCTGCTGTGCCG
CAGCAAACGCATTAAGTGTTCCGCCTGGGGAGTACGGCCGCAAGGTTAAAACTCAAAGGA
ATTGACGGGGGCCCGCACAAGCGGTGGAGCATGTGGTTTAATTCGACGCAACGCGAAGAA
CCTTACCTGGATTTGACATCCCGGGAATCTTTTTGAAAGATTAGAGTGCCCTTCGGGGAG
CCCGGTGACAGGTGCTGCATGGCTGTCGTCAGCTCGTGTCGTGAGA
>gi|14278848|gb|AY028398.1| Teredinibacter turnerae 16S small subunit ribosomal RNA gene, partial sequence
GTAGTCCACGCCGTAAACGATGTCTACTAGCCGTTGGTCTCCTTGAGGGATTAGTGGCGC
AGCTAACGCAGTAAGTAGACCGCCTGGGGAGTACGGTCGCAAGATTAAAACTCAAATGAA
TTGACGGGGGCCCGCACAAGCGGTGGAGCATGTGGTTTAATTCGAAGCAACGCGAAGAAC
CTTACCAGGTCTTGACATCCTAGAAACTTAGCAGAGATGCTTTGGTGCCTTCGGGAATCT
AGAGACAGGTGCTGCATGGCTGTCGTCAGCTCGTGTCGTGAGA
>gi|145586405|emb|AM402955.1| Methanotrophic endosymbiont of Idas sp. partial 16S rRNA gene, clone M3.33
GTAGTCCACGCCGTAAACGATGTCAACTAGCCGTTGGGTCTATTTATAGACTTAGTGGCG
GAGCTAACGTATTAAGTTGACCGCCTGGGGAGTACGGCCGCAAGGTTAAAACTCAAATGA
ATTGACGGGGGCCCGCACAAGCGGTGGAGCATGTGGTTTAATTCGATGCAACGCGAAGAA
CCTTACCTACCCTTGACATCCAGAGAATCTGTTAGAGATAGTAGAGTGCCTTCGGGAACT
CTGAGACAGGTGCTGCATGGCTGTCGTCAGCTCGTGTCGTGAGA
>gi|145586406|emb|AM402956.1| Thiotrophic endosymbiont of Idas sp. partial 16S rRNA gene, clone M1.2
GTAGTCCACGCCGTAAACGATGATAACTAGCCGTTGGGAGGATTTACCTCTTAGTGGCGA
AGCTAACGCGTTAAGTTATCCGCCTGGGGAGTACGGCCGCAAGGCTAAAACTCAAAGGAA
TTGACGGGGACCCGCACAAGCGGTGGAGCATGTGGTTTAATTCGATGCAACGCGAAGAAC
CTTACCTGGTCTTGACATACACGGAACTTTCCAGAGATGGATTGGTGCCTTCGGGAACCG
TGATACAGGTGCTGCATGGCTGTCGTCAGCTCGTGTCGTGAGA
>gi|145586407|emb|AM402957.1| Thiotrophic endosymbiont of Idas sp. partial 16S rRNA gene, clone M1.17
GTAGTCCACGCCGTAAACGATGATAACTAGCCGTTGGGAGGATTTACCTCTTAGTGGCGA
AGCTAACGCGTTAAGTTATCCGCCTGGGGAGTACGGCCGCAAGGTTAAAACTCAAAGGAA
TTGACGGGGACCCGCACAAGCGGTGGAGCATGTGGTTTAATTCGATGCAACGCGAAGAAC
CTTACCTGGTCTTGACATACACGGAACTTTCCAGAGATGGATTGGTGCCTTCGGGAACCG
TGATACAGGTGCTGCATGGCTGTCGTCAGCTCGTGTCGTGAGA
>gi|145586408|emb|AM402958.1| Bacterial endosymbiont of Idas sp. partial 16S rRNA gene, clone M1.25
GTAGTCCACGCCGTAAACGATGGACACTAGTTGTTGGATTATTTCAGTGACTAAGCGAAA
GTGATAAGTGTCCCACCTGGGGAGTACGATCGCAAGATTGAAACTCAAAGGAATTGACGG
GGGCCCGCACAAGCGGTGGAGCATGTGGTTTAATTCGATGATACGCGAGGAACCTTACCA
GGGCTTAAATGTAAGTTGCATTATTCAGAGATGGATATTTCTTCGGACTACTTACAAGGT
GCTGCATGGTTGTCGTCAGCTCGTGCCGTGAGG
>gi|145586409|emb|AM402959.1| Bacterial endosymbiont of Idas sp. partial 16S rRNA gene, clone M4.36
GTAGTCCACGCCGTAAACGATGTCTACTAGCCGTTGGGGGACTTGATCCTTTAGTGGCGA
AGCTAACGCGATAAGTAGACCGCCTGGGGAGTACGGTCGCAAGATTAAAACTCAAATGAA
TTGACGGGGGCCCGCACAAGCGGTGGAGCATGTGGTTTAATTCGACGCAACGCGAAAAAC
CTTACCTGGTCTTGACATCCTGTGAACTTTTTAGAGATAGATTGGTGCCTTCGGGAACAC
AGTGACAGGTGCTGCATGGCTGTCGTCAGCTCGTGTCGTGAGA
>gi|145586410|emb|AM402960.1| Bacterial endosymbiont of Idas sp. partial 16S rRNA gene, clone M2.41
GTAGTCCACGCCCTAAACGATGTCAACTAAGTGTGTGGGAGTTTAACTCCTGCGTATTGA
AGCTAACGCGATAAGTTGACCGCCTGGGGAGTACGGTCGCAAGACTAAAACTCAAATGAA
TTGACGGGGGCCCGCACAAGCGGTGGAGCATGTGGTTTAATTCGATGCAACGCGAAGAAC
CTTACCAGGTCTTGACATGTACGGAAGCTTCCAGAGACGGAAGTGTGCCTTCGGGAACCG
TAACACAGGTGCTGCATGGCTGTCGTCAGCTCGTGTCGTGAGA
>gi|15128244|dbj|AB056868.3| Bathymodiolus sp. symbiont I gene for 16S ribosomal RNA, partial sequence
GTAGTCCACGCCGTAAACGATGTCAACTAGCCGTTGGGCCTATATACAGGTTTAGTGGCG
GAGCTAACGTATTAAGTTGACCGCCTGGGGAGTACGGCCGCAAGGTTAAAACTCAAATGA
ATTGACGGGGGCCCGCACAAGCGGTGGAGCATGTGGTTTAATTCGATGCAACGCGAAGAA
CCTTACCTACCCTTGACATCCAGAGAATCTGTTAGAGATAGTAGAAGTGCCTTCGGGAGC
TTTGAGACAGGTGCTGCATGGCTGTCGTCAGCTCGTGTCGTGAGA
>gi|154126538|gb|EF687190.1| Uncultured bacterium clone 102B27 16S ribosomal RNA gene, partial sequence
GTAGTCCACGCCGTAAACGATGTCAACTAGCCGTTGGGCCTATATACAGGTTTAGTGGCG
GAGCTAACGTATTAAGTTGACCGCCTGGGGAGTACGGCCGCAAGGTTAAAACTCAAATGA
ATTGACGGGGACCCGCACAAGCGGTGGAGCATGTGGTTTAATTCGATGCAACGCGAAGAA
CCTTACCTGCCCTTGACATTGACAGAATCCTGTAGAGATACGGGAGTGCTTCGGCCTGGA
AAACAGGTGCTGCATGGCTGTCGTCAGCTCGTGTCGTGAGA
>gi|154446|gb|L07864.1|SYARGDX Solemya reidi symbiont 16S ribosomal RNA gene
GTAGTCGCACGCCGTAAACGATGTCAACTAGCCGTTGGGAAGCTTGACTTCTTAGTGGCG
CCTGAAGTGACCGCCTGGGGAGTACGGCCGCAAGCTAAAACTCAAAGGAATTGACGGGGG
CCCGCACAAGCGGTGGAGCATGTGGTTTAATTCGATGCAACGCGAAGAACCTTACCTGCC
CTTGACATCCTCAGAACTTGTTAGAGATAACTTGGTGCCTTCGGGAACTGAGTGACAGGT
GCTGCATGGCTGTCGTCAGCTCGTGTCGTGAGA
>gi|156071383|dbj|AB293969.1| Heterotrophic symbiont R46 of Osedax japonicus gene for 16S ribosomal RNA, partial sequence
GTAGTCCACGCCGTAAACGATGTCAACTAGCCGTTGGGGAACTTGATTCTTTAGTGGCGC
AGCTAACGCGATAAGTTGACCGCCTGGGGAGTACGGTCGCAAGATTAAAACTCAAATGAA
TTGACGGGGGCCCGCACAAGCGGTGGAGCATGTGGTTTAATTCGAAGCAACGCGAAGAAC
CTTACCTACTCTTGACATCCAGAGAACTCGCTAGAGATAGCTTGGTGCCTTCGGGAACTC
TGAGACAGGTGCTGCATGGCTGTCGTCAGCTCGTGTTGTGAAA
>gi|156071384|dbj|AB293970.1| Heterotrophic symbiont R21 of Osedax japonicus gene for 16S ribosomal RNA, partial sequence
GTAGTCCACGCCGTAAACGATGTCTACTAGCCGTTGGGAAACTTGATTTCTTAGTGGCGC
AGCTAACGCAATAAGTAGACCGCCTGGGGAGTACGGCCGCAAGGTTAAAACTCAAATGAA
TTGACGGGGGCCCGCACAAGCGGTGGAGCATGTGGTTTAATTCGACGCAACGCGAAGAAC
CTTACCTACTCTTGAAATCCAGAGAATTCGCTAGAGATAGCTTAGTGCCTTCGGGAACTC
TGTGACAGGTGCTGCATGGCTGTCGTCAGCTCGTGTTGTGAAA
>gi|162135577|gb|EU287329.1| Uncultured bacterium clone S26-29 16S ribosomal RNA gene, partial sequence
GTAGTCCACGCCGTAAACGATGTCAACTAGCCGTCTGTGACCTTGAGTCGTGGGTGGCGC
AGCTAACGCACTAAGTTGACCGCCTGGGGAGTACGGCCGCAAGGTTAAAACTCAAATGAA
TTGACGGGGGCCCGCACAAGCGGTGGAGCATGTGGTTTAATTCGATGCAACGCGAAGAAC
CTTACCAGGTCTTGACATCCAGAGAATCTTTCAGAGATgAGAGAGTGCCTTCGGGAATTC
TGAGACAGGTGCTGCATGGCTGTCGTCAGCTCGTGTCGTGAGA
>gi|164509930|emb|AM503921.1| Mytilidae sp. morphotype BC 1007 gill symbiont partial 16S rRNA gene, clone OG115
GTAGTCCACGCCGTAAACGATGATAACTAGCCGTTGGGGGGATTTACCCTTTAGTGGCGA
AGCTAACGCGTTAAGTTATCCGCCTGGGGAGTACGGCCGCAAGGTTAAAACTCAAAGGAA
TTGACGGGGACCCGCACAAGCGGTGGAGCATGTGGTTTAATTCGATGCAACGCGAAGAAC
CTTACCTGGTCTTGACATACACGGAACTTTCCAGAGATGGATTGGTGCCTTCGGGAACCG
TGATACAGGTGCTGCATGGCTGTCGTCAGCTCGTGTCGTGAGA
>gi|164509931|emb|AM503922.1| Mytilidae sp. morphotype BC 294 gill symbiont partial 16S rRNA gene, clone OG70
GTAGTCCACGCCGTAAACGATGATAACTAGCCGTTGGGGGGATTTACCCTTTAGTGGCGA
AGCTAACGCGTTAAGTTATCCGCCTGGGGAGTACGGCCGCAAGGTTTAAACTCAAAGGAA
TTGACGGGGACCCGCACAAGCGGTGGAGCATGTGGTTTAATTCGATGCAACGCGAAGAAC
CTTACCTGGTCTTGACATACACGGAACTTTCCAGAGATGGATTGGTGCCTTCGGGAACCG
TGATACAGGTGCTGCATGGCTGTCGTCAGCTCGTGTCGTGAGA
>gi|164509932|emb|AM503923.1| Mytilidae sp. morphotype BC 1007 gill symbiont partial 16S rRNA gene, clone OG90
GTAGTCCACGCCGTAAACGATGATAACTAGCCGTTGGGGGGATTTACCCTTTAGTGGCGA
AGCTAACGCGTTAAGTTATCCGCCTGGGGAGTACGGCCGCAAGGTTAAAACTCAAAGGAA
TTGACGGGGACCCGCACAAGCGGTGGAGCATGTGGTTTAATTCGATGCAACGCGAAGAAC
CTTACCTGGTCTTGACATACACGGAACTTTCCAGAGATGGATTGGTGCCTTCGGGAACCG
TGATACAGGTGCTGCATGGCTGTCGTCAGCTCGTGTCGTGAGA
>gi|164509933|emb|AM503924.1| Mytilidae sp. morphotype BC 288 gill symbiont partial 16S rRNA gene, clone OG60-9
GTAGTCCACGCCGTAAACGATGATAACTAGCCGTTGGGAGGATTTACCTCTTAGTGGCGA
AGCTAACGCGTTAAGTTATCCGCCTGGGGAGTACGGCCGCAAGGTTAAAACTCAAAGGAA
TTGACGGGGACCCGCACAAGCGGTGGAGCATGTGGTTTAATTCGATGCAACGCGAAGAAC
CTTACCTGGTCTTGACATACAGAGAACTTTCCAGAGATGGATTGGTGCCTTCGGGAACTC
TGATACAGGTGCTGCATGGCTGTCGTCAGCTCGTGTCGTGAGA
>gi|164509934|emb|AM503925.1| Mytilidae sp. morphotype BC 279 gill symbiont partial 16S rRNA gene, clone OG42-3
GTAGTCCACGCCGTAAACGATGATAACTAGCCGTTGGGAGGATTTACCTCTTAGTGGCGA
AGCTAACGCGTTAAGTTATCCGCCTGGGGAGTACGGCCGCAAGGTTAAAACTCAAAGGAA
TTGACGGGGACCCGCACAAGCGGTGGAGCATGTGGTTTAATTCGATGCAACGCGAAGAAC
CTTACCTGGTCTTGACATACACGGAACTTTCCAGAGATGGATTGGTGCCTTCGGGAACCG
TGATACAGGTGCTGCATGGCTGTCGTCAGCTCGTGTCGTGAGA
>gi|164511997|emb|AM851093.1| Mytilidae sp. morphotype BC 288 gill symbiont partial 16S rRNA gene, clone OG60-41
GTAGTCCACGCCGTAAACGATGATAACTAGCCGTTGGGAGGATTTACCTCTTAGTGGCGA
AGCTAACGCGTTAAGTTATCCGCCTGGGGAGTACGGCCGCAAGGTTAAAACTCAAAGGAA
TTGACGGGGACCCGCACAAGCGGTGGAGCATGTGGTTTAATTCGATGCAACGCGAAGAAC
CTTACCTGGTCTTGACATACAGAGAACTTTCCAGAGATGGATTGGTGCCTTCGGGAACTC
TGATACAGGTGCTGCATGGCTGTCGTCAGCTCGTGTCGTGAGA
>gi|164511998|emb|AM851094.1| Mytilidae sp. morphotype BC 279 gill symbiont partial 16S rRNA gene, clone OG42-20
GTAGTCCACGCCGTAAACGATGATAACTAGCCGTTGGGAGGATTTACCTCTTAGTGGCGA
AGCTAACGCGTTAAGTTATCCGCCTGGGGAGTACGGCCGCAAGGTTAAAACTCAAAGGAA
TTGACGGGGACCCGCACAAGCGGTGGAGCATGTGGTTTAATTCGATGCAACGCGAAGAAC
CTTACCTGGTCTTGACATACACGGAACTTTCCAGAGATGGATTGGTGCCTTCGGGAACCG
TGATACAGGTGCTGCATGGCTGTCGTCAGCTCGTGTCGTGAGA
>gi|166797441|gb|EU403431.1| Calyptogena kilmeri gill symbiont isolate 1 16S ribosomal RNA gene, partial sequence
GTAGTCCATGCCGTAAACGATGATAACTAGCCGTTGGGGGGGGTACCCTTTAGTGGCGAA
GCTAACGCGTTAAGTTATCCGCCTGGGGAGTACGGCCGCAAGGTTAAAACTCAAAGGAAT
TGACGGGGACCCGCACAAGCGGTGGAGCATGTGGTTTAATTCGATGCAACGCGAAGAACC
TTACCTGGTCTTGACATATCGCAAACTTTCTAGAGATAGATTGGTGCCTTCGGGAATGCG
AATACAGGTGCTGCATGGCTGTCGTCAGCTCGTGTCGTGAGA
>gi|166797442|gb|EU403432.1| Vesicomya gigas gill symbiont isolate 2 16S ribosomal RNA gene, partial sequence
GTAGTCCATGCCGTAAACGATGATAACTAGCCGTTGGGGGGGTTACCCTTTAGTGGCGAA
GCTAACGCGTTAAGTTATCCGCCTGGGGAGTACGGCCGCAAGGTTAAAACTCAAAGGAAT
TGACGGGGACCCGCACAAGCGGTGGAGCATGTGGTTTAATTCGATGCAACGCGAAGAACC
TTACCTGGTCTTGACATATCGCAAACTTTCTAGAGATAGATTGGTGCCTTCGGGAATGTG
AATACAGGTGCTGCATGGCTGTCGTCAGCTCGTGTCGTGAGA
>gi|166797444|gb|EU403434.1| Vesicomya sp. mt-II symbiont isolate 4 16S ribosomal RNA gene, partial sequence
GTAGTCCACGCCGTAAACGATGATAACTAGCCGTTGGGGGGATTTACCCTTTAGTGGCGA
AGCTAACGCGTTAAGTTATCCGCCTGGGGAGTACGGCCGCAAGGTTAAAACTCAAAGGAA
TTGACGGGGACCCGCACAAGCGGTGGAGCATGTGGTTTAATTCGATGCAACGCGAAGAAC
CTTACCTGGTCTTGACATATCGCAAACTTTCCAGAGATGGATTGGTGCCTTCGGGAATGC
GAATACAGGTGCTGCATGGCTGTCGTCAGCTCGTGTCGTGAGA
>gi|166797445|gb|EU403435.1| Vesicomya sp. 'Mid-Atlantic Ridge' endosymbiont isolate 5 16S ribosomal RNA gene, partial sequence
GTAGTCCACGCCGTAAACGATGATAACTAGCCGTTGGGGGGATTTACCCTTTAGTGGCGA
AGCTAACGCGTTAAGTTATCCGCCTGGGGAGTACGACCGCAAGGTTAAAACTCAAAGGAA
TTGACGGGGACCCGCACAAGCGGTGGAGCATGTGGTTTAATTCGATGCAACGCGAAGAAC
CTTACCTGGTCTTGACATATCGCAAACTTTCCAGAGATGGAAAGGTGCCTTCGGGAATGC
GAATACAGGTGCTGCATGGCTGTCGTCAGCTCGTGTCGTGAGA
>gi|166797446|gb|EU403436.1| Calyptogena ponderosa endosymbiont isolate 6 16S ribosomal RNA gene, partial sequence
GTAGTCCACGCCGTAAACGATGATAACTAGTCGTTGAGGGGGGTTACCCTTTAGTGGCGA
AGCTAACGCGTTAAGTTATCCGCCTGGGGAGTACGGCCGCAAGGTTAAAACTCAAAGGAA
TTGACGGGGACCCGCACAAGCGGTGGAGCATGTGGTTTAATTCGATGCAACGCGAAGAAC
CTTACCTGGTCTTGACATATCGCAAACTTTCCAGAGATGGAAAAGTGCCTTCGGGAATGC
GAATACAGGTGCTGCATGGCTGTCGTCAGCTCGTGTCGTGAGA
>gi|166797447|gb|EU403437.1| Vesicomya sp. mt-III symbiont isolate 7 16S ribosomal RNA gene, partial sequence
GTAGTCCACGCCGTAAACGATGATAACTAGTCGTTGAGGGGGATTACCCTTTAGTGGCGA
AGCTAACGCGTTAAGTTATCCGCCTGGGGAGTACGGCCGCAAGGTTAAAACTCAAAGGAA
TTGACGGGGACCCGCACAAGCGGTGGAGCATGTGGTTTAATTCGATGCAACGCGAAGAAC
CTTACCTGGTCTTGACATATCGCAAACTTTCCAGAGATGGATTGGTGCCTTCGGGAATGC
GAATACAGGTGCTGCATGGCTGTCGTCAGCTCGTGTCGTGAGA
>gi|166797448|gb|EU403438.1| Vesicomya sp. mt-II symbiont isolate 8 16S ribosomal RNA gene, partial sequence
GTAGTCCACGCCGTAAACGATGATAACTAGTCGTTAAGGGGGGTTACCCTTTAGTGGTGA
AGCTAACGCGTTAAGTTATCCGCCTGGGGAGTACGGCCGCAAGGTTAAAACTCAAAGGAA
TTGACGGGGACCCGCACAAGCGGTGGAGCATGTGGTTTAATTCGATGCAACGCGAAGAAC
CTTACCTGGTCTTGACATATCGCAAACTTTCCAGAGATGGATTGGTGCCTTCGGGAATGC
GAATACAGGTGCTGCATGGCTGTCGTCAGCTCGTGTCGTGAGA
>gi|166797449|gb|EU403439.1| Vesicomya sp. mt-I symbiont isolate 9 16S ribosomal RNA gene, partial sequence
GTAGTCCACGCCGTAAACGATGATAACTAGTCGTTGAGGGGTTACCCTTTAGTGGTGAAG
CTAACGCGTTAAGTTATCCGCCTGGGGAGTACGGCCGCAAGGTTAAAACTCAAAGGAATT
GACGGGGACCCGCACAAGCGGTGGAGCATGTGGTTTAATTCGATGCAACGCGAAGAACCT
TACCTGGTCTTGACATATCGCAAACTTTCCAGAGATGGATTGGTGCCTTCGGGAATGCGA
ATACAGGTGCTGCATGGCTGTCGTCAGCTCGTGTCGTGAGA
>gi|169640701|gb|EU491445.1| Uncultured bacterium clone P0X4b3C11 16S ribosomal RNA gene, partial sequence
GTAGTCCACGCCCTAAACGATGTCAACTAGTCGTTGGAGGAATTTAATCCTTTAGTGACG
AAGCTAACGCGATAAGTTGACCGCCTGGGGAGTACGGTCGCAAGATTAAAACTCAAAGGA
ATTGACGGGGGCCCGCACAAGCGGTGGAGCATGTGGTTTAATTCGATGCAACGCGAAGAA
CCTTACCAGCCCTTGACATCTTCGGAACTTACTAGAGATAGTTTGGTGCCTTCGGGAACC
GAAAGACAGGTGCTGCATGGCTGTCGTCAGCTCGTGTCGTGAGA
>gi|1698961|gb|U77481.1|LEU77481 Lamellibrachia columna endosymbiont 16S ribosomal RNA gene, partial sequence
GTAGTCCACGCCGTAAACGATGTCAACTAGCTGTTGGGCTCATTATAAGGGTTTAGTGGC
GAAGCTAACGCGATAAGTTGACCGCCTGGGGAGTACGGCCGCAAGGTTAAAACTCAAAGG
AATTGACGGGGGCCCGCACAAGCGGTGGAGCATGTGGTTTAATTCGATGCAACGCGAAGA
ACCTTACCTACCCTTGACATCCTCAGAACTTGTTAGAGATAACTTGGTGCCTTCGGGAAT
TGAGTGACAGGTGCTGCATGGCTGTCGTCAGCTCGTGTCGTGAGA
>gi|17225755|gb|AF354595.1| Uncultured gamma proteobacterium Arctic96B-16 16S ribosomal RNA gene, partial sequence
GTAGTCCACGCCGTAAACGATGTCTACTAGCCGTTGGGGGACTTGATCCCTTAGTGGCGA
AGCTAACGCGATAAGTAGACCGCCTGGGGAGTACGGTCGCAAGATTAAAACTCAAATGAA
TTGACGGGGGCCCGCACAAGCGGTGGAGCATGTGGTTTAATTCGACGCAACGCGAAAAAC
CTTACCTGGTCTTGACATCCTGTGAACTTTCTAGAGATAGATTGGTGCCTTCGGGAACAC
AGTGACAGGTGCTGCATGGCTGTCGTCAGCTCGTGTCGTGAGA
>gi|174001|gb|M99445.1|BYI16SRRNA Bathymodiolus thermophilus gill symbiont 16S ribosomal RNA (16SrRNA)
GTAGTCCACGCCGTAAACGATGACAACTAGCCGTTGGGAGGATTTACCTCTTAGTGGCGA
AGCTAACGCGTTAAGTTGTCCGCCTGGGGAGTACGGCCGCAAGGTTAAAACTCAAAGGAA
TTGACGGGGGACCGCACAAGCGGTGGAGCATGTGGTTTAATTCGATGCAACGCGAAGAAC
CTTACCTGGTCTTGACATACACGGAACTTTCCAGAGATGGATTGGTGCCTTCGGGAACCG
TGATACAGGTGCTGCATGGCTGTCGTCAGCTCGTGTCGTGAGA
>gi|176080|gb|M90415.1|SVSRR16S Solemya velum symbiont 16S ribosomal RNA
GTAGTCCACGCCGTAAACGATGTCAACTAGCCGTTGGGTTCTTTTATGGACTTAGTGGCG
CACGTAACGCGATAAGTTGACCGCCTGGGGAGTACGGTCGCAAGATTAAAACTCAAAGGA
ATTGACGGGGGCCCGCACAAGCGGTGGAGCATGTGGTTTAATTCGATGCAACGCGAAGAA
CCTTACCAGCTCTTGACATCCTCAGAACTTGTCAGAAATGACTTGGTGCCTTCGGGAACT
GAGTGACAGGTGCTGCATGGCTGTCGTCAGCTCGTGTCGTGAGA
>gi|176280|gb|L01575.1|TYSRRDA Thyasira flexuosa gill symbiont partial 16S ribosomal RNA
GTAGTCCACGCCGTAAACGATGTCAACTAGCCGTTGGAGACTTTAATGTTTTTAGTGGCG
CAGCTAACGCGATAAGTTGACCGCCTGGGGAGTACGGCCGCAAGGTTAAAACTCAAAGGA
ATTGACGGGGGCCCGCACAAGCGTGGAGCATGTGGTTTAATTCGATGCAACGCGAAGAAC
CTTACCAGCTCTTGACATCCTGCGAACTTTCTAGAGATAGATTGGTGCCTTCGGGAACGC
AGTGACAGGTGCTGCATGGCTGTCGTCAGCTCGTGTCGTGAGA
>gi|1809027|gb|U62130.1|SPU62130 Solemya pusilla gill symbiont 16S small subunit rRNA gene
GTAGTCCACGCCGTAAACGATGTCAACTAGCCGTTGGTCTCATTAAAGAGATTAGTGGCG
CAGCTAACGCGATAAGTTGACACAAGCGGTGGACATGTGGTTTAATTCGATGCAACGCAA
AAAACCTTACCAGCTCTTGACATCCTGCAAAAATAAATTGGTGCCTTCGGGAACGCATTG
ACGGTGCTGCATGGCTGTCGTCACTCGTGTCGTGAGA
>gi|1809028|gb|U62131.1|STU62131 Solemya terraeregina gill symbiont 16S small subunit RNA gene
GTAGTCCACGCCGTAAACGATGTCAACTAGCCGTTGGGGACGTTAAGGTTCTTAGTGGCG
CAGCTAACGCGATAAGTTGACCGCCTGGGGAGTACGGCCTCAAGGTTAAAACTCAAAGGA
ATTGACGGGGGCCCGCACAAGCGGAGCATGTGGTTTAATTCGATGCAACGCGAAGAACCT
TACCAGCCCTTGACATCCTGCGAACTTTCTAGAGATAGATTGGTGCCTTCGGGAACGCAG
TGACAGGTGCTGCATGNCTGTCGTCAGCTCGTGTCGTGAGA
>gi|185487237|gb|EU604078.1| Teredinibacter turnerae strain T7901 16S small subunit ribosomal RNA gene, partial sequence
GTAGTCCACGCCGTAAACGATGTCTACTAGCCGTTGGTCTCCTTGAGGGATTAGTGGCGC
AGCTAACGCAGTAAGTAGACCGCCTGGGGAGTACGGTCGCAAGATTAAAACTCAAATGAA
TTGACGGGGGCCCGCACAAGCGGTGGAGCATGTGGTTTAATTCGAAGCAACGCGAAGAAC
CTTACCAGGTCTTGACATCCTAGAAACTTAGCAGAGATGCTTTGGTGCCTTCGGGAATCT
AGAGACAGGTGCTGCATGGCTGTCGTCAGCTCGTGTCGTGAGA
>gi|185487274|gb|EU604079.1| Teredinibacter turnerae strain T0609 16S small subunit ribosomal RNA gene, partial sequence
GTAGTCCACGCCGTAAACGATGTCTACTAGCCGTTGGTCTCCTTGAGGGATTAGTGGCGC
AGCTAACGCAGTAAGTAGACCGCCTGGGGAGTACGGTCGCAAGATTAAAACTCAAATGAA
TTGACGGGGGCCCGCACAAGCGGTGGAGCATGTGGTTTAATTCGAAGCAACGCGAAGAAC
CTTACCAGGTCTTGACATCCTAGAAACTTAGCAGAGATGCTTTGGTGCCTTCGGGAATCT
AGAGACAGGTGCTGCATGGCTGTCGTCAGCTCGTGTCGTGAGA
>gi|186462114|gb|EU652557.1| Uncultured bacterium clone A8S-122 16S ribosomal RNA gene, partial sequence
GTAGTCCACGCCGTAAACGATGTCTACTAGCCGTTGGGAAACTTGATTTCTTAGTGGCGC
AGCTAACGCACTAAGTAGACCGCCTGGGGAGTACGGCCGCAAGGTTAAAACTCAAATGAA
TTGACGGGGGCCCGCACAAGCGGTGGAGCATGTGGTTTAATTCGATGCAACGCGAAGAAC
CTTACCAGGTCTTGACATCCTGCGAAGTTACCAGAGATGGTTTCGTGCCTTCGGGAACGC
AGTGACAGGTGCTGCATGGCTGTCGTCAGCTCGTGTCGTGAGA
>gi|187472466|gb|EU487863.1| Uncultured bacterium clone JI4_1 16S ribosomal RNA gene, partial sequence
GTAATCCAAGCCCTAAACGATGGACGCTAGATGTTAGAAATTTTTTTAGTATCGCAGCTA
ACGCGTTAAGCGTCCCACCTGGGGAGTACGGTCGCAAGATTAAAACTCAAAGGAATTGAC
GGGAGCCTGCACAAGCGGTGGGGTATGTTGTTTAATTCGATGATCCGCGAAGAACCTTAC
CAGCCCTTGACATTGCGTGTGTCAGTCTAGTGAAAATTAGGTTGACTAGCCACGTGACAG
GTGCTGCATGGCTGTCGTCAGTTCGTGTCTTGAGA
>gi|187473184|gb|EU488581.1| Uncultured bacterium clone LB_GB7_2_22 16S ribosomal RNA gene, partial sequence
GTAGTCCACGCTGTAAACGATGTCAACTAGCCGTTGGACTCATTATAAGGGTTTAGTGGC
GCAGCTAACGCGATAAGTTGACCGCCTGGGGAGTACGGCCGCAAGGTTAAAACTCAAAGG
AATTGACGGGGGCCCGCACAAGCGGTGGAGCATGTGGTTTAATTCGATGCAACGCGAAGA
ACCTTACCAGCCCTTGACATCCTGGAAACTTACTAGAGATAGTTTGGTGCCTTCGGGAAT
CCAGTGACAGGTGCTGCATGGCTGTCGTCAGCTCGTGTCGTGAGA
>gi|187473670|gb|EU326223.1| Bathymodiolus sp. thioautotrophic gill symbiont isolate manus 16S gene, partial sequence
GTAGTCCACGCCGTAAACGATGACAACTAGCCGTTGGGGGGATTTACCTCTTAGTGGCGA
AGCTAACGCGTTAAGTTGTCCGCCTGGGGAGTACGGCCGCAAGGTTAAAACTCAAAGGAA
TTGACGGGGACCCGCACAAGCGGTGGAGCATGTGGTTTAATTCGATGCAACGCGAAGAAC
CTTACCTGGTCTTGACATACACGGAACTTTCCAGAGATGGATTGGTGCCTTCGGGAACCG
TGATACAGGTGCTGCATGGCTGTCGTCAGCTCGTGTCGTGAGA
>gi|187473671|gb|EU326224.1| Gigantidas gladius thioautotrophic gill symbiont isolate gladius 16S gene, partial sequence
GTAGTCCACGCCGTAAACGATGATAACTAGCCGTTGGGGGGATTTACCCTTTAGTGGCGA
AGCTAACGCGTTAAGTTATCCGCCTGGGGAGTACGGCCGCAAGGTTAAAACTCAAAGGAA
TTGACGGGGACCCGCACAAGCGGTGGAGCATGTGGTTTAATTCGATGCAACGCGAAGAAC
CTTACCTGGTCTTGACATACACGGAATTTTCTAGAGATGGATTAGTGCCTTCGGGAACCG
TGATACAGGTGCTGCATGGCTGTCGTCAGCTCGTGTCGTGAGA
>gi|187762248|gb|EU683302.1| Thiotrophic endosymbiont of Adipicola crypta 16S ribosomal RNA gene, partial sequence
GTAGTCCACGCCGTAAACGATGATAACTAGCCGTTGGGAGGATTTACCTCTTAGTGGCGA
AGCTAACGCGTTAAGTTATCCGCCTGGGGAGTACGGCCGCAAGGTTAAAACTCAAAGGAA
TTGACGGGGACCCGCACAAGCGGTGGAGCATGTGGTTTAATTCGATGCAACGCGAAGAAC
CTTACCTGGTCTTGACATACACGGAACTTTCCAGAGATGGATTGGTGCCTTCGGGAACCG
TGATACAGGTGCTGCATGGCTGTCGTCAGCTCGTGTCGTGAGA
>gi|187762249|gb|EU683303.1| Thiotrophic endosymbiont of Adipicola crypta 16S ribosomal RNA gene, partial sequence
GTAGTCCACGCCGTAAACGATGATAACTAGCCGTTGGGAGGATTTACCTCTTAGTGGCGA
AGCTAACGCGTTAAGTTATCCGCCTGGGGAGTACGGCCGCAAGGTTAAAACTCAAAGGAA
TTGACGGGGACCCGCACAAGCGGTGGAGCATGTGGTTTAATTCGATGCAACGCGAAGAAC
CTTACCTGGTCTTGACATACACGGAACTTTCCAGAGATGGATTGGTGCCTTCGGGAACCG
TGATACAGGTGCTGCATGGCTGTCGTCAGCTCGTGTCGTGAGA
>gi|187762250|gb|EU683304.1| Thiotrophic endosymbiont of Adipicola crypta 16S ribosomal RNA gene, partial sequence
GTAGTCCACGCCGTAAACGATGATAACTAGCCGTTGGGAGGATTTACCTCTTAGTGGCGA
AGCTAACGCGTTAAGTTATCCGCCTGGGGAGTACGGCCGCAAGGTTAAAACTCAAAGGAA
TTGACGGGGACCCGCACAAGCGGTGGAGCATGTGGTTTAATTCGATGCAACGCGAAGAAC
CTTACCTGGTCTTGACATACACGGAACTTTCCAGAGATGGATTGGTGCCTTCGGGAACCG
TGATACAGGTGCTGCATGGCTGTCGTCAGCTCGTGTCGTGAGA
>gi|187762251|gb|EU683305.1| Thiotrophic endosymbiont of Idas sp. 16S ribosomal RNA gene, partial sequence
GTAGTCCACGCCGTAAACGATGATAACTAGCCGTTGGGAGGATTTACCTCTTAGTGGCGA
AGCTAACGCGTTAAGTTATCCGCCTGGGGAGTACGGCCGCAAGGTTAAAACTCAAAGGAA
TTGACGGGGACCCGCACAAGCGGTGGAGCATGTGGTTTAATTCGATGCAACGCGAAGAAC
CTTACCTGGTCTTGACATACACGGAACTTTCCAGAGATGGATTGGTACCTTCGGGAACCG
TGATACAGGTGCTGCATGGCTGTCGTCAGCTCGTGTCGTGAGA
>gi|187762252|gb|EU683306.1| Thiotrophic endosymbiont of Idas sp. 16S ribosomal RNA gene, partial sequence
GTAGTCCACGCCGTAAACGATGATAACTAGCCGTTGGGAGGATTTACCTCTTAGTGGCGA
AGCTAACGCGTTAAGTTATCCGCCTGGGGAGTACGGCCGCAAGGTTAAAACTCAAAGGAA
TTGACGGGGACCCGCACAAGCGGTGGAGCATGTGGTTTAATTCGATGCAACGCGAAGAAC
CTTACCTGGTCTTGACATACACGGAACTTTCCAGAGATGGATTGGTACCTTCGGGAACCG
TGATACAGGTGCTGCATGGCTGTCGTCAGCTCGTGTCGTGAGA
>gi|187762253|gb|EU683307.1| Thiotrophic endosymbiont of Idas sp. 16S ribosomal RNA gene, partial sequence
GTAGTCCACGCCGTAAACGATGATAACTAGCCGTTGGGAGGATTTACCTCTTAGTGGCGA
AGCTAACGCGTTAAGTTATCCGCCTGGGGAGTACGGCCGCAAGGTTAAAACTCAAAGGAA
TTGACGGGGACCCGCACAAGCGGTGGAGCATGTGGTTTAATTCGATGCAACGCGAAGAAC
CTTACCTGGTCTTGACATACACGGAACTTTCCAGAGATGGATTGGTACCTTCGGGAACCG
TGATACAGGTGCTGCATGGCTGTCGTCAGCTCGTGTCGTGAGA
>gi|187762254|gb|EU683308.1| Thiotrophic endosymbiont of Adipicola crypta 16S ribosomal RNA gene, partial sequence
GTAGTCCACGCCGTAAACGATGATAACTAGCCGTTGGGAGGATTTACCTCTTAGTGGCGA
AGCTAACGCGTTAAGTTATCCGCCTGGGGAGTACGGCCGCAAGGTTAAAACTCAAAGGAA
TTGACGGGGACCCGCACAAGCGGTGGAGCATGTGGTTTAATTCGATGCAACGCGAAGAAC
CTTACCTGGTCTTGACATACACGGAACTTTCCAGAGATGGATTGGTACCTTCGGGAACCG
TGATACAGGTGCTGCATGGCTGTCGTCAGCTCGTGTCGTGAGA
>gi|188496905|dbj|AB368775.1| Sulfurospirillum deleyianum gene for 16S rRNA, partial sequence
GTAGTCCACGCCCTAAACGATGCACACTAGTTGTTGCGATGCTAGTCATTGCAGTAATGC
ACTTAACAGATTAAGTGTGCCGCCTGGGGAGTACGGTCGCAAGATTAAAACTCAAAGGAA
TAGACGGGGACCCGCACAAGCGGTGGAGCATGTGGTTTAATTCGAAGATACACGAAGAAC
CTTACCTGGGCTTGATATCCTTGGAATCTTGTAGAGATACGAGAGTGCTAGTTTACTAGA
ACCAAGAGACAGGTGCTGCACGGCTGTCGTCAGCTCGTGTCGTGAGA
>gi|190704171|gb|EU799246.1| Uncultured bacterium clone 1C226823 16S ribosomal RNA gene, partial sequence
GTAGTCCACGCCGTAAACGATGAGTGCTAGATGTTAGAAGGCTTAGCCTTTTAGTGTCGC
AGCTAACGCATTAAGCACTCCGCCTGGGGAGTACGGTCGCAAGATTAAAACTCAAAGGAA
TTGACGGGGGCCCGCACAAGCGGTGGAGCATGTGGTTTAATTCGAAGCAACGCGAAGAAC
CTTACCAGCCCTTGACATACCGATCGCGGATTTGAGAGATCATTTCCTTCAGTTAGGCTG
GATCGGATACAGGTGCTGCACGGCTGTCGTCAGCTCGTGTCGTGAGA
>gi|190704419|gb|EU799494.1| Uncultured bacterium clone 1C227100 16S ribosomal RNA gene, partial sequence
GTAGTCCACGCCGTAAACGATGTCTACTAGCCGTTGGGATCCTTGAGATCTTAGTGGCGC
AGCTAACGCAATAAGTAGACCGCCTGGGGAGTACGGTCGCAAGATTAAAACTCAAATGAA
TTGACGGGGGCCCGCACAAGCGGTGGAGCATGTGGTTTAATTCGAAGCAACGCGAAGAAC
CTTACCAGGTCTTGACATCCAGAGAATCCTGCAGAGATGCGGGAGTGCCTTCGGGAATTC
TGTGACAGGTGCTGCATGGCTGTCGTCAGCTCGTGTCGTGAGA
>gi|195973027|emb|AM931532.1| Uncultured bacterium partial 16S rRNA gene, clone 336-10
GTAGTCCACGCCGTAAACGATGATAACTAGCCGTTGGGAGGGTTTACCTCTTAGTGGCGA
AGCTAACGCGTTAAGTTATCCGCCTGGGGAGTACGGCCGCAAGGTTAAAACTCAAAGGAA
TTGACGGGGACCCGCACAAGCGGTGGAGCATGTGGTTTAATTCGATGCAACGCGAAGAAC
CTTACCTGGTCTTGACATACACGGAACTTTCCAGAGATGGATTGGTGCCCTTGGGAACCG
TGATACAGGTGCTGCATGGCTGTCGTCAGCTCGTGTCGTGAGA
>gi|197944960|gb|EU983577.1| Piscirickettsiaceae bacterium endosymbiont of Anodontia ovum clone Luc01 16S ribosomal RNA gene, partial sequence
GTAGTCCACGCCGTAAACGATGTCAACTAGCCGTTGGGGACGTTAAGGTTCTTAGTGGCG
CAGCTAACGCGATAAGTTGACCGCCTGGGGAGTACGGCCGCAAGGTTAAAACTCAAAGGA
ATTGACGGGGGCCCGCACAAGCGGTGGAGCATGTGGTTTAATTCGATGCAGCGCGAAGAA
CCTTACCAGCCCTTGACATCCTCGGAAGTTAGCAGAGATGCTTTCGTGCCTTCGGGAACC
GAGTGACAGGTGCTGCATGGCCGTCGTCAGCTCGTGTCGTGAGA
>gi|197944961|gb|EU983578.1| Piscirickettsiaceae bacterium endosymbiont of Anodontia ovum clone Luc02 16S ribosomal RNA gene, partial sequence
GTAGTCCACGCCGTAAACGATGTCAACTAGCCGTTGGGGACGTTAAGGTTCTTAGTGGCG
CAGCTAACGCGATAAGTTGACCGCCTGGGGAGTACGGCCGCAAGGTTAGAACTCAAAGGA
ATTGACGGGGGCCCGCACAAGCGGTGGAGCATGTGGTTTAATTCGATGCAACGCGAAGAA
CCTTACCAGCCCTTGACATCCTCGGAAGTTAGCAGAGATGCTTTCGTGCCTTCGGGAACC
GAGTGACAGGTGCTGCATGGCTGTCGTCAGCTCGTGTCGTGAGA
>gi|197944962|gb|EU983579.1| Piscirickettsiaceae bacterium endosymbiont of Anodontia ovum clone Luc03 16S ribosomal RNA gene, partial sequence
GTAGTCCACGCCGTAAACGATGTCAACTAGCCGTTGGGGACGTTAAGGTTCTTAGTGGCG
CAGCTAACGCGATAAGTTGACCGCCTGGGGAGTACGGCCGCAAGGTTAAAACTCAAAGGA
ATTGACGGGGGCCCGCACAAGCGGTGGAGCATGTGGTTTAATTCGATGCAACGCGAAGAA
CCTTACCAGCCCTTGACATCCTCGGAAGTTAGCAGAGATGCTTTCGTGCCTTCGGGAACC
GAGTGACAGGTGCTGCATGGCTGTCGTCAGCTCGTGTCGTGAGA
>gi|198033757|emb|AM883183.1| endosymbiont of Sclerolinum contortum partial 16S rRNA gene, clone Scon
GTAGTCCACGCTGTAAACGATGTCAACTAGCCGTTGGGGGCTTTAATTGTCTTTAGTGGC
GCAGCTAACGCAATAAGTTGACCGCCTGGGGAGTACGGCCGCAAGGTTAAAACTCAAAGG
AATTGACGGGGGCCCGCACAAGCGGTGGAGCATGTGGTTTAATTCGATGCAACGCGAAGA
ACCTTACCAGCTCTTGACATCCTGCGAACTTTCTAGAGATAGAAAGGTGCCTTCGGGAAC
GCAGTGACAGGTGCTGCATGGCTGTCGTCAGCTCGTGTCGTGAGA
>gi|20160370|dbj|AB073121.1| Endosymbiont of Calyptogena laubieri gene for 16S rRNA, partial sequence
GTAGTCCATGCCGTAAACGATGATAACTAGCCGTTGGGGGGAGTACCTTTAGTGGCGAAG
CTAACGCGTTAAGTTATCCGCCTGGGAGTACGACCGCCAGGTTAAAACTCAAAGGAATTG
ACGGGGACCCGCACAAGCGGTGGAGCATGTGGTTTAATTCGATGCAACGCGAAGAACCTT
ACCTGGTCTTGACATATCGCAAACTTTCTAGAGATAGAAAGGTGCCTTCGGGAATGCGAA
TACAGGTGCTGCATGGCTGTCGTCAGCTCGTGTCGTGAGA
>gi|20160371|dbj|AB073122.1| Endosymbiont of Bathymodiolus sp. gene for 16S rRNA, partial sequence
GTAGTCCACGCCGTAAACGATGACAACTAGCCGTTGGGGGGATTTACCTCTTAGTGGCGA
AACTAACGCGTTAAGTTGTCCGCCTGGGGAGTACGCCCGCAAGGTTAAAACTCAAAGGAA
TTGACGGGGACCCGCACAAGCGGTGGAGCATGTGGTTTAATTCGATGCAACGCGAAGAAC
CTTACCTGGTCTTGACATACACGGAACTTTCCAGAGATGGATTGGTGCCTTCGGGAACCG
TGATACAGGTGCTGCATGGCTGTCGTCAGCTCGTGTCGTGAGA
>gi|206586480|emb|AJ620496.1| Olavius algarvensis Gamma 3 endosymbiont 16S rRNA gene, clone OalgEIV1-43
GTAGTCCACGCCGTAAACGATGTCAACTAGCCGTTGGGGGTCTTAGTACCTTTAGTGGCG
CAGCTAACGCATTAAGTTGACCGCCTGGGGAGTACGGTCGCAAGACTAAAACTCAAAGGA
ATTGACGGGGGCCCGCACAAGCGGTGGAGCATGTGGTTTAATTCGATGCAACGCGAAGAA
CCTTACCAGCTCTTGACATCCTGCGAACTTTCTAGAGATAGATTGGTGCCTTCGGGAACG
CAGTGACAGGTGCTGCATGGCTGTCGTCAGCTCGTGTCGTGAGA
>gi|206586481|emb|AJ620497.1| Olavius algarvensis Delta 4 endosymbiont 16S rRNA gene, clone OalgEIV1-36
GTAGTCCACGCAGTAAACGTTGTTCACTAGGTGTAGCGGGTATTGACCCCTGCTGTGCCG
GAGTTAACGCATTAAGTGAACCGCCTGGGGAGTACGATCGCAAGATTAAAACTCAAAGGA
ATTGACGGGGGCCCGCACAAGCGGTGGAGCATGTGGTTTAATTCGACGCAACGCGAAGAA
CCTTACCTGGATTTGACATCTCGGGAATCCTTTCGAAAGACTGGAGTGCCCTTCGGGGAG
CCCGATGACAGGTGCTGCATGGCTGTCGTCAGCTCGTGTCGTGAGA
>gi|206586482|emb|AJ620498.1| Olavius ilvae Gamma 1 endosymbiont 16S rRNA gene, clone OilvEIV1-1
GTAGTCCACGCCGTAAACGATGTCGACTAGCCGTTGGGCTCATTTGAGAGTTTAGTGGCG
CAGCTAACGCGATAAGTCGACCGCCTGGGGAGTACGGCCGCAAGGTTAAAACTCAAAGGA
ATTGACGGGGGCCCGCACAAGCGGTGGAGCATGTGGTTTAATTCGATGCAACGCGAAGAA
CCTTACCAGCCCTTGACATCCTGCGAACTGTCTAGAGATAGGCAGGTGCCTTCGGGAGCG
CAGTGACAGGTGCTGCATGGCTGTCGTCAGCTCGTGTCGTGAGA
>gi|206586483|emb|AJ620499.1| Olavius ilvae Gamma 3 endosymbiont 16S rRNA gene, clone OilvEIV1jw2-13
GTAGTCCACGCCGTAAACGATGTCAACTAGCCGTTGGGGGTCTTAGTACCTTTAGTGGCG
CAGCTAACGCATTAAGTTGACCGCCTGGGGAGTACGGTCGCAAGACTAAAACTCAAAGGA
ATTGACGGGGGCCCGCACAAGCGGTGGAGCATGTGGTTTAATTCGATGCAACGCGAAGAA
CCTTACCAGCTCTTGACATCTTCGGAACTTTCTAGAGATAGATTGGTGCCTTCGGGAACC
GAATGACAGGTGCTGCATGGCTGTCGTCAGCTCGTGTCGTGAGA
>gi|206586484|emb|AJ620500.1| Olavius ilvae Delta 1 endosymbiont 16S rRNA gene, clone OilvEIV1jw2-4
GTAGTCCACGCAGTAAACGGTGAACACTAGGTGTAGCGGGTATTGACCCCTGCTGTGCCG
CAGCAAACGCATTAAGTGTTCCGCCTGGGGAGTACGGCCGCAAGGTTAAAACTCAAAGGA
ATTGACGGGGGCCCGCACAAGCGGTGGAGCATGTGGTTTAATTCGACGCAACGCGAAGAA
CCTTACCTGGATTTGACATCCCGGGAATCTTTTTGAAAGATTAGAGTGCCCTTCGGGGAG
CCCGGTGACAGGTGCTGCATGGCTGTCGTCAGCTCGTGTCGTGAGA
>gi|206586485|emb|AJ620501.1| Olavius ilvae Delta 3 endosymbiont 16S rRNA gene, clone OilvEIII33-4
GTAGTCCACGCAGTAAACGGTGATCACTAGGTGTAGCGGATATTGACCCCCGCTGTGCCG
CAGCTAACGCATTAAGTGATCCGCCTGGGGAGTACGGCCGCAAGGTTAAAACTCAAAGGA
ATTGACGGGGGCCCGCACAAGCGGTGGAGCATGTGGTTTAATTCGACGCAACGCGAAGAA
CCTTACCTGGATTTGACATCCCGGGAATCCCTATGAAAATAGGGAGTGCCCTTCGGGGAG
CCCGGTGACAGGTGCTGCATGGCTGTCGTCAGCTCGTGTCGTGAGA
>gi|206586486|emb|AM233525.1| Olavius algarvensis spirochete endosymbiont partial 16S rRNA gene, clone Oalg133V40
GTAGTCTACGCTGTAAACTATGTGCACTTGATGGTGGTCCTTTTCCGGATCGCTGTCGGA
GCTAACGCGTTAAGTGCACCGCCTGGGGAGTACGCCGGCAACGGTTAAACTCAAAGGAAT
TGACGGGGGCCCGCACAAGCGGTGGGGCATATGGTTTAATTCGATGATACGCGAGGAACC
TTACCAGGGTTTGACATATACTCGACCTCTGCAGAGATGCAGATTTCCCTTTGGGGACGA
GTATACAGGTGTTGCATGGCTGTCGTCAGCTCGTGCCGTGAGG
>gi|206586487|emb|AM233526.1| Olavius ilvae associated proteobacterium Delta 7 partial 16S rRNA gene, clone SW3_138
GTAGTCCACGCTGTAAACGATGTTAACTAGCTGTTTGAGGCATTGACCCCTTGAGTGGCG
CAGCCAACGCGTTAAGTTAACCGCCTGGGGAGTACGGTCGCAAGATTAAAACTCAAAGGA
ATTGACGGGGACCCGCACAAGCGGTGGATTATGTGGTTTAATTCGACGCAACGCGAAGAA
CCTTACCTGGTCTTGACATCCCAGAACAGCCCTAGAGAGAGGGTTTTCCCTTTTGGGATC
TGGAGACAGGTGCTGCATGGCTGTCGTCAGCTCGTGTCGTGAGA
>gi|206586488|emb|AM233527.1| Olavius ilvae associated proteobacterium Delta 8 partial 16S rRNA gene, clone SW1_81
GTAGTCCACGCCGTAAACTATGGACACTTGGTGTTGGAGGTATTGACCCCTTCAGTGTCG
GAGCTAACGCGTTAAGTGTCCCGCCTGGGGAGTACGGCCGCAAGGTTAAAACTCAAAGAA
ATTGACGGGGGCCCGCACAAGCGGTGGAGCATGTGGTTTAATTCGATGCAACGCGAAAAA
CCTTACCTGGGCTCGAAATGTAATGGAAGTCTCCTGGAAACAGGGACGCCTTCGGGCCGT
TATATAGGTGCTGCATGGCTGTCGTCAGCTCGTGTCGTGAGA
>gi|206586509|emb|AM493254.1| Olavius algarvensis associated proteobacterium Delta 3 partial 16S rRNA gene, clone SW5_66
GTAGTCCACGCAGTAAACGGTGATCACTAGGTGTAGCGGGTATTGACCCCCGCTGTGCCG
CAGCTAACGCATTAAGTGATCCGCCTGGGGAGTACGGCCGCAAGGTTAAAACTCAAAGGA
ATTGACGGGGGCCCGCACAAGCGGTGGAGCATGTGGTTTAATTCGACGCAACGCGAAGAA
CCTTACCTGGGTTTGACATCCCGGGAATCCCTATCAAAATAGGGAGTGCCCTTCGGGGAG
CCCGGTGACAGGTGCTGCATGGCTGTCGTCAGCTCGTGTCGTGAGA
>gi|206586510|emb|AM493255.1| Olavius algarvensis associated proteobacterium Delta 6 16S rRNA gene, clone SW5_94
GTAGTCCACGCCGTAAACGATGTCAACTAGGTGTTGGGGAGGTTAATCTTCTCATTGCCG
GAGCTAACGCATTAAGTTGACCGCCTGGGGAGTACGGTCGCAAGATTAAAGCTCAAAGGA
ATTGACGGGGGCCCGCACAAGCGGTGGAGTATGTGGTTTAATTCGACGCAACGCGCAGAA
CCTTACCTGGTCTTGACATCCCGAGAATCCTGTAGAAATGTGGGAGTGCCTCTTTGAGGA
ATTCGGTGACAGGTGCTGCATGGTTGTCGTCGGCTCGTGTCGTGAGA
>gi|206586511|emb|AM493256.1| Olavius algarvensis spirochete endosymbiont partial 16S rRNA gene, clone SW2_16
GTAGTCTACGCTGTAAACTATGTGCACTTGATGGTGGTCCTTTTCCGGATCGCTGTCGGA
GCTAACGCGTTAAGTGCACCGCCTGGGGAGTACGCCGGCAACGGTTAAACTCAAAGGAAT
TGACGGGGGCCCGCACAAGCGGTGGGGCATGTGGTTTAATTCGATGATACGCGAGGAACC
TTACCAGGGTTTGACATATACTCGACCTCTGCAGAGATGCAGATTTCCCTTTGGGGACGA
GTATACAGGTGTTGCATGGCTGTCGTCAGCTCGTGCCGTGAGG
>gi|209869711|emb|FM213432.1| Endosymbiont of Lucinoma sp. partial 16S rRNA gene, clone Mer MV_1_1
GTAGTCCACGCCGTAAACGATGTCAACTAGCCGTTGGACTCATTATAAGGGTTTAGTGGC
GCAGCTAACGCGATAAGTTGATCGCCTGGGGAGTACGGCCGCAAGGTTAAAACTCAAAGG
AATTGACGGGGGCCCGCACAAGCGGTGGAGCATGTGGTTTAATTCGATGCAACGCGAAGA
ACCTTACCAGCCCTTGACATCCTGGAAACTTACTAGAGATAGTTTGGTGCCTTCGGGAAT
CCAGTGACAGGTGCTGCATGGCTGTCGTCAGCTCGTGTCGTGAGA
>gi|209963223|gb|FJ264669.1| Uncultured bacterium clone OrigSedB29 16S ribosomal RNA gene, partial sequence
GTAGTCCACGCCGTAAACGATGTCAACTAGACGTTGGGCTCCTTAGAGGGCTTAGTGTCG
AAGCTAACGCGATAAGTTGACCGCCTGGGGAGTACGGTCGCAAGATTAAAACTCAAAGGA
ATTGACGGGGGCCCGCACAAGCGGTGGAGCATGTGGTTTAATTCGATGCAACGCGAAGAA
CCTTACCATCCCTTGACATCCAGAGAATCTGTTAGAGATAGTAGAGTGCCTTCGGGAACT
CTGAGACAGGTGCTGCATGGCTGTCGTCAGCTCGTGTCGTGAGA
>gi|218044643|emb|FM165236.1| Uncultured bacterium partial 16S rRNA gene, clone V1tb43
GTAGTCCACGCCGTAAACGATGTCAACTAGCCGTTGGGGACTTTAATTGTCTTTAGTGGC
GCAGCTAACGCGATAAGTTGACCGCCTGGGGAGTACGGCCGCAAGGTTAAAACTCAAAGG
AATTGACGGGGGCCCGCACAAGCGGTGGAGCATGTGGTTTAATTCGATGCAACGCGAAGA
ACCTTACCAGCTCTTGACATCCTGCGAACTTTCTAGAGATAGATTGGTGCCTTCGGGAAC
GCAGTGACAGGTGCTGCATGGCTGTCGTCAGCTCGTGTCGTGAGA
>gi|218047145|emb|FM165261.1| Uncultured bacterium partial 16S rRNA gene, clone v1t48
GTAGTCCACGCCGTAAACGATGTCAACTAGCTGTTGGGCTCATTATAAGGGTTTAGTGGC
GAAGCTAACGCGATAAGTTGACCGCCTGGGGAGTACGGCCGCAAGGTTAAAACTCAAAGG
AATTGACGGGGGCCCGCACAAGCGGTGGAGCATGTGGTTTAATTCGATGCAACGCGAAGA
ACCTTACCTACCCTTGACATCCTCAGAACTTGTTAGAGATAACTTGGTGCCTTCGGGAAT
TGAGTGACAGGTGCTGCATGGCTGTCGTCAGCTCGTGTCGTGAGA
>gi|218047147|emb|FM165262.1| Uncultured bacterium partial 16S rRNA gene, clone v1t45
GTAGTCCACGCCGTAAACGATGTCAACTAGCTGTTGGGCTCATTATAAGGGTTTAGTGGC
GAAGCTAACGCGATAAGTTGACCGCCTGGGGAGTACGGCCGCAAGGTTAAAACTCAAAGG
AATTGACGGGGGCCCGCACAAGCGGTGGAGCATGTGGTTTAATTCGATGCAACGCGAAGA
ACCTTACCTACCCTTGACATCCTCAGAACTTGTTAGAGATAACTTGGTGCCTTCGGGAAT
TGAGTGACAGGTGCTGCATGGCTGTCGTCAGCTCGTGTCGTGAGA
>gi|218047542|emb|FM165437.1| Lamellibrachia sp. endosymbiont partial 16S rRNA gene, clone V1.3
GTAGTCCACGCCGTAAACGATGTCAACTAGCTGTTGGGCTCATTATAAGGGTTTAGTGGC
GAAGCTAACGCGATAAGTTGACCGCCTGGGGAGTACGGCCGCAAGGTTAAAACTCAAAGG
AATTGACGGGGGCCCGCACAAGCGGTGGAGCATGTGGTTTAATTCGATGCAACGCGAAGA
ACCTTACCTACCCTTGACATCCTCAGAACTTGTTAGAGATAACTTGGTGCCTTCGGGAAT
TGAGTGACAGGTGCTGCATGGCTGTCGTCAGCTCGTGTCGTGAGA
>gi|218047543|emb|FM165438.1| Lamellibrachia sp. endosymbiont partial 16S rRNA gene, clone V11.1
GTAGTCCACGCCGTAAACGATGTCAACTAGCTGTTGGGCTCATTATAAGGGTTTAGTGGC
GAAGCTAACGCGATAAGTTGACCGCCTGGGGAGTACGGCCGCAAGGTTAAAACTCAAAGG
AATTGACGGGGGCCCGCACAAGCGGTGGAGCATGTGGTTTAATTCGATGCAACGCGAAGA
ACCTTACCTACCCTTGACATTGACAGAATCCAGCAGAGATGCAGGAGTGCCTTCGGGCCT
GGAAAACAGGTGCTGCATGGCTGTCGTCAGCTCGTGTCGTGAGA
>gi|219916777|emb|FM162182.1| Intranuclear bacterium of Bathymodiolus spp. partial 16S rRNA gene, isolated from Gulf of Mexico, Atwater Valley cold seep
GTAGTCCACGCCGTAAACGATGTCGACTAGTTGTTGGAAGTCTTAGTACTTTTGGTAACG
AAGCTAACGCGATAAGTCGACCGCCTGGGGAGTACGGCCGCAAGGTTAAAACTCAAATGA
ATTGACGGGGGCCCGCACAAGCGGTGGAGCATGTGGTTTAATTCGAAGCAACGCGAAGAA
CCTTACCTGGTCTTGACATCCTGCGAACTCTCTAGAGATAGATTGGTGCCTTCGGGAGCG
CAGTGACAGGTGCTGCATGGCTGTCGTCAGCTCGTGTCGTGAGA
>gi|219916778|emb|FM162183.1| Intranuclear bacterium of Bathymodiolus spp. partial 16S rRNA gene, isolated from Gulf of Mexico, Alaminos Canyon cold seep
GTAGTCCACGCCGTAAACGATGTCGACTAGTTGTTGGAAGTCTTAGTACTTTTGGTAACG
AAGCTAACGCGATAAGTCGACCGCCTGGGGAGTACGGCCGCAAGGTTAAAACTCAAATGA
ATTGACGGGGGCCCGCACAAGCGGTGGAGCATGTGGTTTAATTCGAAGCAACGCGAAGAA
CCTTACCTGGTCTTGACATCCTGCGAACTCTCTAGAGATAGATTGGTGCCTTCGGGAGCG
CAGTGACAGGTGCTGCATGGCTGTCGTCAGCTCGTGTCGTGAGA
>gi|219916779|emb|FM162184.1| Intranuclear bacterium of Bathymodiolus spp. partial 16S rRNA gene , isolated from Gulf of Mexico, Campeche Knolls asphalt volcano, Chapopote site
GTAGTCCACGCCGTAAACGATGTCGACTAGTTGTTGGAAGTCTTAGTACTTTTGGTAACG
AAGCTAACGCGATAAGTCGACCGCCTGGGGAGTACGGCCGCAAGGTTAAAACTCAAATGA
ATTGACGGGGGCCCGCACAAGCGGTGGAGCATGTGGTTTAATTCGAAGCAACGCGAAGAA
CCTTACCTGGTCTTGACATCCTGCGAACTCTCTAGAGATAGATTGGTGCCTTCGGGAGCG
CAGTGACAGGTGCTGCATGGCTGTCGTCAGCTCGTGTCGTGAGA
>gi|219916780|emb|FM162185.1| Intranuclear bacterium of Bathymodiolus spp. partial 16S rRNA gene, isolated from Gulf of Mexico, West Florida Escarpment cold seep
GTAGTCCACGCCGTAAACGATGTCGACTAGTTGTTGGAAGTCTTAGTACTTTTGGTAACG
AAGCTAACGCGATAAGTCGACCGCCTGGGGAGTACGGCCGCAAGGTTAAAACTCAAATGA
ATTGACGGGGGCCCGCACAAGCGGTGGAGCATGTGGTTTAATTCGAAGCAACGCGAAGAA
CCTTACCTGGTCTTGACATCCTGCGAACTCTCTAGAGATAGATTGGTGCCTTCGGGAGCG
CAGTGACAGGTGCTGCATGGCTGTCGTCAGCTCGTGTCGTGAGA
>gi|219916781|emb|FM162186.1| Intranuclear bacterium of Bathymodiolus spp. partial 16S rRNA gene, isolated from Mid-Atlantic Ridge, Lilliput hydrothermal vent field, Main Lilliput site
GTAGTCCACGCCGTAAACGATGTCGACTAGTTGTTGGAAGTCTTAGTACTTTTGGTAACG
AAGCTAACGCGATAAGTCGACCGCCTGGGGAGTACGGCCGCAAGGTTAAAACTCAAATGA
ATTGACGGGGGCCCGCACAAGCGGTGGAGCATGTGGTTTAATTCGAAGCAACGCGAAGAA
CCTTACCTGGTCTTGACATCCTGCGAACTTTCTAGAGATAGATAGGTGCCTTCGGGAACG
CAGTGACAGGTGCTGCATGGCTGTCGTCAGCTCGTGTCGTGAGA
>gi|219916782|emb|FM162187.1| Intranuclear bacterium of Bathymodiolus spp. partial 16S rRNA gene, isolated from Mid-Atlantic Ridge, Menez Gwen hydrothermal vent field
GTAGTCCACGCCGTAAACGATGTCGACTAGTTGTTGGAAGTCTTAGTACTTTTGGTAACG
AAGCTAACGCGATAAGTCGACCGCCTGGGGAGTACGGCCGCAAGGTTAAAACTCAAATGA
ATTGACGGGGGCCCGCACAAGCGGTGGAGCATGTGGTTTAATTCGAAGCAACGCGAAGAA
CCTTACCTGGTCTTGACATCCTGCGAACTTTCTAGAGATAGATTGGTGCCTTCGGGAACG
CAGTGACAGGTGCTGCATGGCTGTCGTCAGCTCGTGTCGTGAGA
>gi|219916783|emb|FM162188.1| Intranuclear bacterium of Bathymodiolus spp. partial 16S rRNA gene, isolated from Mid-Atlantic Ridge, Logatchev hydrothermal vent field, IRINA II site
GTAGTCCACGCCGTAAACGATGTCGACTAGTTGTTGGAAGTCTTAGTACTTTTGGTAACG
AAGCTAACGCGATAAGTCGACCGCCTGGGGAGTACGGCCGCAAGGTTAAAACTCAAATGA
ATTGACGGGGGCCCGCACAAGCGGTGGAGCATGTGGTTTAATTCGAAGCAACGCGAAGAA
CCTTACCTGGTCTTGACATCCTGCGAACTTTCTAGAGATAGATTGGTGCCTTCGGGAACG
CAGTGACAGGTGCTGCATGGCTGTCGTCAGCTCGTGTCGTGAGA
>gi|219916784|emb|FM162189.1| Intranuclear bacterium of Bathymodiolus spp. partial 16S rRNA gene, isolated from Mid-Atlantic Ridge, Logatchev hydrothermal vent field, IRINA II site
GTAGTCCACGCCGTAAACGATGTCGACTAGTTGTTGGAAGTCTTAGTACTTTTGGTAACG
AAGCTAACGCGATAAGTCGACCGCCTGGGGAGTACGGCCGCAAGGTTAAAACTCAAATGA
ATTGACGGGGGCCCGCACAAGCGGTGGAGCATGTGGTTTAATTCGAAGCAACGCGAAGAA
CCTTACCTGGTCTTGACATCCTGCGAACTTTCTAGAGATAGATTGGTGCCTTCGGGAACG
CAGTGACAGGTGCTGCATGGCTGTCGTCAGCTCGTGTCGTGAGA
>gi|219916785|emb|FM162190.1| Intranuclear bacterium of Bathymodiolus spp. partial 16S rRNA gene, isolated from Mid-Atlantic Ridge, Wideawake hydrothermal vent field
GTAGTCCACGCCGTAAACGATGTCGACTAGTTGTTGGAAGTCTTAGTACTTTTAGTAACG
AAGCTAACGCGATAAGTCGACCGCCTGGGGAGTACGGCCGCAAGGTTAAAACTCAAATGA
ATTGACGGGGGCCCGCACAAGCGGTGGAGCATGTGGTTTAATTCGAAGCAACGCGAAGAA
CCTTACCTGGTCTTGACATCCTGCGAACTTTCTAGAGATAGAGAGGTGCCTTCGGGAACG
CAGTGACAGGTGCTGCATGGCTGTCGTCAGCTCGTGTCGTGAGA
>gi|219916786|emb|FM162191.1| Intranuclear bacterium of Bathymodiolus spp. partial 16S rRNA gene, isolated from Mid-Atlantic Ridge, Wideawake hydrothermal vent field
GTAGTCCACGCCGTAAACGATGTCGACTAGTTGTTGGAAGTCTTAGTACTTTTAGTAACG
AAGCTAACGCGATAAGTCGACCGCCTGGGGAGTACGGCCGCAAGGTTAAAACTCAAATGA
ATTGACGGGGGCCCGCACAAGCGGTGGAGCATGTGGTTTAATTCGAAGCAACGCGAAGAA
CCTTACCTGGTCTTGACATCCTGCGAACTTTCTAGAGATAGAGAGGTGCCTTCGGGAACG
CAGTGACAGGTGCTGCATGGCTGTCGTCAGCTCGTGTCGTGAGA
>gi|219916787|emb|FM162192.1| Intranuclear bacterium of Bathymodiolus spp. partial 16S rRNA gene, isolated from Mid-Atlantic Ridge, Wideawake hydrothermal vent field
GTAGTCCACGCCGTAAACGATGTCGACTAGTTGTTGGAAGTCTTAGTACTTTTAGTAACG
AAGCTAACGCGATAAGTCGACCGCCTGGGGAGTACGGCCGCAAGGTTAAAACTCAAATGA
ATTGACGGGGGCCCGCACAAGCGGTGGAGCATGTGGTTTAATTCGAAGCAACGCGAAGAA
CCTTACCTGGTCTTGACATCCTGCGAACTTTCTAGAGATAGAGGGGTGCCTTCGGGAACG
CAGTGACAGGTGCTGCATGGCTGTCGTCAGCTCGTGTCGTGAGA
>gi|219916788|emb|FM162193.1| Intranuclear bacterium of Bathymodiolus spp. partial 16S rRNA gene, isolated from Mid-Atlantic Ridge, Wideawake hydrothermal vent field
GTAGTCCACGCCGTAAACGATGTCGACTAGTTGTTGGAAGTCTTAGTACTTTTGGTAACG
AAGCTAACGCGATAAGTCGACCGCCTGGGGAGTACGGCCGCAAGGTTAAAACTCAAATGA
ATTGACGGGGGCCCGCACAAGCGGTGGAGCATGTGGTTTAATTCGAAGCAACGCGAAGAA
CCTTACCTGGTCTTGACATCCTGCGAACGATTTAGAGATAGATTGGTGCCTTCGGGAGCG
CAGTGACAGGTGCTGCATGGCTGTCGTCAGCTCGTGTCGTGAGA
>gi|219916789|emb|FM162194.1| Intranuclear bacterium of Bathymodiolus spp. partial 16S rRNA gene, isolated from Pacific-Antarctic Ridge, German Flats hydrothermal vent field
GTAGTCCACGCCGTAAACGATGTCGACTAGTTGTTGGAAGTCTTAGTACTTTTGGTAACG
AAGCTAACGCGATAAGTCGACCGCCTGGGGAGTACGGCCGCAAGGTTAAAACTCAAATGA
ATTGACGGGGGCCCGCACAAGCGGTGGAGCATGTGGTTTAATTCGAAGCAACGCGAAGAA
CCTTACCTGGTCTTGACATCCTGCGAACGATTTAGAGATAGATTGGTGCCTTCGGGAGCG
CAGTGACAGGTGCTGCATGGCTGTCGTCAGCTCGTGTCGTGAGA
>gi|219916790|emb|FM162195.1| Intranuclear bacterium of Bathymodiolus spp. partial 16S rRNA gene, isolated from Pacific-Antarctic Ridge, German Flats hydrothermal vent field
GTAGTCCACGCCGTAAACGATGTCGACTAGTTGTTGGAAGTCTTAGTACTTTTGGTAACG
AAGCTAACGCGATAAGTCGACCGCCTGGGGAGTACGGCCGCAAGGTTAAAACTCAAATGA
ATTGACGGGGGCCCGCACAAGCGGTGGAGCATGTGGTTTAATTCGAAGCAACGCGAAGAA
CCTTACCTGGTCTTGACATCCTGCGAACGATTTAGAGATAGATTGGTGCCTTCGGGAGCG
CAGTGACAGGTGCTGCATGGCTGTCGTCAGCTCGTGTCGTGAGA
>gi|219968135|emb|FM244838.1| Intranuclear bacterium of Bathymodiolus spp. partial 16S rRNA gene, isolated from the Gulf of Mexico, Mississippi canyon cold seep
GTAGTCCACGCCGTAAACGATGTCGACTAGTTGTTGGAAGTCTTAGTACTTTTGGTAACG
AAGCTAACGCGATAAGTCGACCGCCTGGGGAGTACGGCCGCAAGGTTAAAACTCAAATGA
ATTGACGGGGGCCCGCACAAGCGGTGGAGCATGTGGTTTAATTCGAAGCAACGCGAAGAA
CCTTACCTGGTCTTGACATCCTGCGAACTTTCTAGAGATAGATTGGTGCCTTCGGGAGCG
CAGTGACAGGTGCTGCATGGCTGTCGTCAGCTCGTGTCGTGAGA
>gi|219986654|gb|FJ535255.1| Uncultured bacterium clone TF-32 16S ribosomal RNA gene, partial sequence
GTAGTCCACGCCGTAAACTATGATTACTCGATATTGGCGATATACGGTCAGTGTCTAAGC
GAAAGTGATAAGTAATCCACCTGGGGAGTACGGTCGCAAGATTGAAACTCAAAGGAATTG
ACGGGGGCCCGCACAAGCGGTGGAGCATGTGGTTTAATTCGAAGCAACGCGCAGAACCTT
ACCAGCCCTTGACATACCGATCGCGGATCGTGGAGACACTTTCCTTCAGTTAGGCTGGAT
CGGATACAGGTGCTGCATGGCTGTCGTCAGCTCGTGTCGTGAGA
>gi|22218162|gb|AF449239.1| Uncultured epsilon proteobacterium clone R103-B70 16S ribosomal RNA gene, partial sequence
GTAGTCCACGCCCTAAACGATGCACACTAGTTGTTGCCATGCTAGACATGGCAGTAATGC
AGTTAACACAGTAAGTGTGCCGCCTGGGGAGTACGGTCGCAAGATTAAAACTCAAAGGAA
TAGACGGGGACCCGCACAAGCGGTGGAGCATGTGGTTTAATTCGACGATACGCGAAGAAC
CTTACCTGGCCTTGACATAGTAAGAACCTAATAGAGATATAAGGGTGCTAGTTTACTAGA
GCTTACATACAGGTGCTGCACGGCTGTCGTCAGCTCGTGTCGTGAGA
>gi|222427834|gb|FJ497338.1| Uncultured bacterium clone VS_CL-87 16S ribosomal RNA gene, partial sequence
GTAGTCCACGCCCTAAACGATGCACACTAGTTGTTGCGATGCTCGTCATTGCAGTAATAC
AGTTAACACATTAAGTGTGCCGCCTGGGGAGTACGGTCGCAAGATTAAAACTCAAAGGAA
TAGACGGGGACCCGCACAAGCGGTGGAGCATGTGGTTTAATTCGAAGATACGCGAAGAAC
CTTACCTAGACTTGAAATCCTTAGAATCCTGTAGAGATACGGGAGTGCTAGTTTACTAGA
ACTAAGTGACAGGTGCTGCACGGCTGTCGTCAGCTCGTGTCGTGAGA
>gi|223670926|dbj|AB250696.1| Bathymodiolus platifrons methanotrophic gill symbiont gene for 16S ribosomal RNA, partial sequence
GTAGTCCACGCCGTAAACGATGTCAACTAGCCGTTGGGCCTATATACAGGTTTAGTGGCG
GAGCTAACGTATTAAGTTGACCGCCTGGGGAGTACGGCCGCAAGGTTAAAACTCAAATGA
ATTGACGGGGGCCCGCACAAGCGGTGGAGCATGTGGTTTAATTCGATGCAACGCGAAGAA
CCTTACCTACCCTTGACATCCAGAGAATCTGTTAGAGATAGTAGAGTGCCTTCGGGAACT
CTGAGACAGGTGCTGCATGGCTGTCGTCAGCTCGTGTCGTGAGA
>gi|223670927|dbj|AB250697.1| Uncultured Bathymodiolus platifrons gill symbiont gene for 16S ribosomal RNA, partial sequence
GTAGTCCACGCCCTAAACGATGAATGCTAATCGTTGTGAGGCTTTGACCTTGCAGTGATG
CAGTTAACACATTAAGCATTCCGCCTGGGGAGTACGGTCGCAAGATTAAAACTCAAAGAA
ATAGACGGGGACCCGCACAAGCGGTGGAGCATGTGGTTTAATTCGAAGATACGCGAAGAA
CCTTACCTAGCCTTGACATTGATAGAATCTGCTAGAAATAGCGGAGTGCCTTTCGGGGAA
CTTGAAAACAGGTGCTGCACGGCTGTCGTCAGCTCGTGTCGTGAGA
>gi|223670928|dbj|AB250698.1| Bathymodiolus hirtus methanotrophic gill symbiont gene for 16S ribosomal RNA, partial sequence
GTAGTCCACGCCGTAAACGATGTCAACTAGCCGTTGGGCCTATATACAGGTTTAGTGGCG
GAGCTAACGTATTAAGTTGACCGCCTGGGGAGTACGGCCGCAAGGTTAAAACTCAAATGA
ATTGACGGGGGCCCGCACAAGCGGTGGAGCATGTGGTTTAATTCGATGCAACGCGAAGAA
CCTTACCTACCCTTGACATCCAGAGAATCTGTTAGAGATAGTAGAGTGCCTTCGGGAACT
CTGAGACAGGTGCTGCATGGCTGTCGTCAGCTCGTGTCGTGAGA
>gi|223670929|dbj|AB250699.1| Uncultured Bathymodiolus hirtus gill symbiont gene for 16S ribosomal RNA, partial sequence
GTAGTCCACGCCCTAAACGATGTCAACTAAGTGTGTGGGGGTTTATCCCTTGCGTATTGA
AGCTAACGCGATAAGTTGACCGCCTGGGGAGTACGGTCGCAAGACTAAAACTCAAATGAA
TTGACGGGGGCCCGCACAAGCGGTGGAGCATGTGGTTTAATTCGATGCAACGCGAAGAAC
CTTACCAGGTCTTGACATGTACGGAAGGTTGAAGAGATTTGACTGTGCCTTCGGGAACCG
TAACACAGGTGCTGCATGGCTGTCGTCAGCTCGTGTCGTGAGA
>gi|223670930|dbj|AB250700.1| Bathymodiolus hirtus thiotrophic gill symbiont gene for 16S ribosomal RNA, partial sequence
GTAGTCCACGCCGTAAACGATGATAACTAGCCGTTGGGGGGATTTACCCTTTAGTGGCGA
AGCTAACGCGTTAAGTTATCCGCCTGGGGAGTACGGCCGCAAGGTTAAAACTCAAAGGAA
TTGACGGGGACCCGCACAAGCGGTGGAGCATGTGGTTTAATTCGATGCAACGCGAAGAAC
CTTACCTGGTCTTGACATACACGGAACTTTCCAGAGATGGATTGGTGCCTTCGGGAACCG
TGATACAGGTGCCGCATGGCTGTCGTCAGCTCGTGTCGTGAGA
>gi|224492479|emb|FM203375.1| Gamma proteobacterium ectosymbiont of Rimicaris exoculata partial 16S rRNA gene, clone R_c16_gam3
GTAGTCCACGCCGTAAACGATGTCAACTAGTCGTTGGTCCCCTTGAGGGATCAGTGACGC
AGCTAACGCATTAAGTTGACCGCCTGGGGAGTACGGTCGCAAGACTAAAACTCAAAGGAA
TTGACGGGGGCCCGCACAAGCGGTGGAGCATGTGGTTTAATTCGATGCAACGCGAAGAAC
CTTACCATCCCTTGACATCCTCAGAACTTGTAAGAAATTACTTGGTGCCTTCGGGAACTG
AGTGACAGGTGCTGCACGGCTGTCGTCAGCTCGTGTCGTGAGA
>gi|224492480|emb|FM203374.1| Gamma proteobacterium ectosymbiont of Rimicaris exoculata partial 16S rRNA gene, clone R_c16_gam2
GTAGTCCACGCCGTAAACGATGTCAACTAGTCGTTGGTCCCCTTGAGGGATCAGTGACGC
AGCTAACGCATTAAGTTGACCGCCTGGGGAGTACGGTCGCAAGACTAAAACTCAAAGGAA
TTGACGGGGGCCCGCACAAGCGGTGGAGCATGTGGTTTAATTCGATGCAACGCGAAGAAC
CTTGCCATCCCTTGACATCCTCAGAACTTGTAAGAAATTACTTGGTGCCTTCGGGAACTG
AGTGACAGGTGCTGCACGGCTGTCGTCAGCTCGTGTCGTGAGA
>gi|224713876|gb|FJ712409.1| Uncultured bacterium clone KZNMV-0-B14 16S ribosomal RNA gene, partial sequence
GTAGTCCACGCCGTAAACGATGTCAACTAGCCGTTGGGACCTTGAGGTCTCAGTGGTGCA
GCTAACGCGTGAAGTTGACCGCCTGGGGAGTACGGCCGCAAGGCTAAAACTCAAATGAAT
TGACGGGGGCCCGCACAAGCGGTGGAGCATGTGGTTTAATTCGATGCAACGCGAAGAACC
TTACCATCCCTTGACATCATCAGAACTTGTTAGAGATAACTCGGTGCCTTCGGGAACTGA
ATGACAGGTGCTGCATGGCTGTCGTCAGCTCGTGTCGTGAGA
>gi|224713904|gb|FJ712437.1| Uncultured bacterium clone KZNMV-0-B55 16S ribosomal RNA gene, partial sequence
GTAGTCCACGCCGTAAACGATGATAACTAGACGTTGGGATCCTTAGAGATTTTAGTGTCG
AAGCTAACGCGTTAAGTTATCCGCCTGGGGAGTACGGTCGCAAGATTAAAACTCAAAGGA
ATTGACGGGGGCCCGCACAAGCGGTGGAGCATGTGGTTTAATTCGATGCAACGCGAAGAA
CCTTACCATCCCTTGACATCCAGAGAATCAGCAAGAGATTGATGAGTGCCTTCGGGAACT
CTGAGACAGGTGCTGCATGGCTGTCGTCAGCTCGTGTCGTGAGA
>gi|224714050|gb|FJ712583.1| Uncultured bacterium clone KZNMV-25-B47 16S ribosomal RNA gene, partial sequence
GTAGTCCACGCCGTAAACGATGTCAACTAGCCGTTGGGACCTTGAGGTCTCAGTGGTGCA
GCTAACGCGTGAAGTTGACCGCCTGGGGAGTACGGCCGCAAGGCTAAAACTCAAATGAAT
TGACGGGGGCCCGCACAAGCGGTGGAGCATGTGGTTTAATTCGATGCAACGCGAAGAACC
TTACCATCCCTTGACATCATCAGAACTTGTTAGAGATAACTCGGTGCCTTCGGGAACTGA
ATGACAGGTGCTGCATGGCTGTCGTCAGCTCGTGTCGTGAGA
>gi|224714775|gb|FJ717195.1| Uncultured bacterium clone H2_10.1_1 16S ribosomal RNA gene, partial sequence
GTAGTCCACGCCGTAAACGATGTCAACTAGACGTTGGGCTCCTTAGAGGGCTTAGTGTCG
AAGCTAACGCGATAAGTTGACCGCCTGGGGAGTACGGTCGCAAGATTAAAACTCAAAGGA
ATTGACGGGGGCCCGCACAAGCGGTGGAGCATGTGGTTTAATTCGATGCAACGCGAAGAA
CCTTACCATCCCTTGACATCCAGAGTATCACCAAGAGATTGATGAGTGCCTTCGGGAACT
CTGAGACAGGTGCTGCATGGCTGTCGTCAGCTCGTGTCGTGAGA
>gi|224714834|gb|FJ717254.1| Uncultured bacterium clone G10_10.1_1 16S ribosomal RNA gene, partial sequence
GTAGTCCACGCCGTAAACGATGTCAACTAGACGTTGGGCTCCTTAGAGGGCTTAGTGTCG
AAGCTAACGCGATAAGTTGACCGCCTGGGGAGTACGGTCGCAAGATTAAAACTCAAAGGA
ATTGACGGGGGCCCGCACAAGCGGTGGAGCATGTGGTTTAATTCGATGCAACGCGAAGAA
CCTTACCATCCCTTGACGTCCAGAGAATCTGTTAGAGATAGTAGAGTGCCTTCGGGAACT
CTGAGACAGGTGCTGCATGGCTGTCGTCAGCTCGTGTCGTGAGA
>gi|228717562|ref|NR_027564.1| Teredinibacter turnerae strain T7902 16S ribosomal RNA gene, partial sequence
GTAGTCCACGCCGTAAACGATGTCTACTAGCCGTTGGTCTCCTTGAGGGATTAGTGGCGC
AGCTAACGCAGTAAGTAGACCGCCTGGGGAGTACGGTCGCAAGATTAAAACTCAAATGAA
TTGACGGGGGCCCGCACAAGCGGTGGAGCATGTGGTTTAATTCGAAGCAACGCGAAGAAC
CTTACCAGGTCTTGACATCCTAGAAACTTAGCAGAGATGCTTTGGTGCCTTCGGGAATCT
AGAGACAGGTGCTGCATGGCTGTCGTCAGCTCGTGTCGTGAGA
>gi|229258369|gb|FJ899926.1| Vesicomya sp. endosymbiont clone 1 16S ribosomal RNA gene, partial sequence
GTAGTCCACGCCGTAAACGATGATAACTAGCCGTTGGAGGGGCACCCTTTAGTGGCGAAG
CTAACGCGTTAAGTTATCCGCCTGGGGAGTACGGCCGCAAGGCTAAAACTCAAAGGAATT
GACGGGGACCCGCACAAGCGGTGGAGCATGTGGTTTAATTCGATGCAACGCGAAGAACCT
TACCTGGTCTTGACATATCACAAACTTTCCAGAGATGGAAAGGTGCCTTCGGGAATGTGA
ATACAGGTGCTGCATGGCTGTCGTCAGCTCGTGTCGTGAGA
>gi|229258370|gb|FJ899927.1| Vesicomya sp. endosymbiont clone 2 16S ribosomal RNA gene, partial sequence
GTAGTCCACGCCGTAAACGATGATAACTAGCCGTTGGGGGGATACCCTTTAGTGGCGAAG
CTAACGCGTTAAGTTATCCGCCTGGGGAGTACGGCCGCAAGGTTAAAACTCAAAGGAATT
GACGGGGACCCGCACAAGCGGTGGAGCATGTGGTTTAATTCGATGCAACGCGAAGAACCT
TACCTGGTCTTGACATATCGCAAATTTTCCAGAGATGGATTAGTGCCTTCGGGAATGCGA
ATACAGGTGCTGCATGGCTGTCGTCAGCTCGTGTCGTGAGA
>gi|229258371|gb|FJ899928.1| Vesicomya cordata gill symbiont clone 3 16S ribosomal RNA gene, partial sequence
GTAGTCCACGCCGTAAACGATGATAACTAGTCGTTGAGGGGGGACCCTTTAGTGGCGAAG
CTAACGCGTTAAGTTATCCGCCTGGGGAGTACGGCCGCAAGGTTAAAACTCAAAGGAATT
GACGGGGACCCGCACAAGCGGTGGAGCATGTGGTTTAATTCGATGCAACGCGAAGAACCT
TACCTGGTCTTGACATATCGCAAACTTTCCAGAGATGGAAAAGTGCCTTCGGGAATGCGA
ATACAGGTGCTGCATGGCTGTCGTCAGCTCGTGTCGTGAGA
>gi|238652806|emb|FM203376.1| Epsilon proteobacterium ectosymbiont of Rimicaris exoculata partial 16S rRNA gene, clone R_c20_eps1
GTAGTCCACGCAGTAAACGATGAATGTTAGTCGTTGGGTCTCTAGTAGATTCAGTGATGC
AGTTAACACATTAAACATTCCGCCTGGGGAGTACGGTCGCAAGATTAAAACTCAAAGGAA
TAGACGGGGACCCGCACAAGTGGTGGAGCATGTGGTTTAATTCGAAGATACGCGAAGAAC
CTTACCTAGCCTTGACATTGAGAGAATCTAATAGAGATGTTGGAGTGCCTTCGGGAGCTC
GAAAACAGGTGCTGCACGGCTGTCGTCAGCTCGTGTCGTGAGA
>gi|238652807|emb|FM203377.1| Epsilon proteobacterium ectosymbiont of Rimicaris exoculata partial 16S rRNA gene, clone R_c20_eps3
GTAGTCCACGCAGTAAACGATGAATGTTAGTCGTTGGGTCTCTAGTAGATTCAGTGATGC
AGTTAACACATTAAACATTCCGCCTGGGGAGTACGGTCGCAAGATTAAAACTCAAAGGAA
TAGACGGGGACCCGCACAAGTGGTGGAGCATGTGGTTTAATTCGAAGATACGCGAAGAAC
CTTACCTAGCCTTGACATTGAGAGAATCTAATAGAGATGTTGGAGTGCCTTCGGGAGCTC
GAAAACAGGTGCTGCACGGCTGTCGTCAGCTCGTGTCGTGAGA
>gi|238652808|emb|FM203378.1| Gamma proteobacterium ectosymbiont of Rimicaris exoculata partial 16S rRNA gene, clone R_c20_gam1
GTAGTCCACGCCGTAAACGATGTCAACTAGTCGTTGGTCCCCTTGAGGGATCAGTGACGC
AGCTAACGCATTAAGTTGACCGCCTGGGGAGTACGGTCGCAAGACTAAAACTCAAAGGAA
TTGACGGGGGCCCGCACAAGCGGTGGAGCATGTGGTTTAATTCGATGCAACGCGAAGAAC
CTTACCATCCCTTGACATCCTCAGAGCTTGTAAGAAATTACTTGGTGCCTTCGGGAACTG
AGTGACAGGTGCTGCACGGCTGTCGTCAGCTCGTGTCGTGAGA
>gi|238652809|emb|FM203379.1| Epsilon proteobacterium ectosymbiont of Rimicaris exoculata partial 16S rRNA gene, clone TAG_366_eps34
GTAGTCCACGCAGTAAACGATGAATGTTAGTCGTTGGGTCTCTAGTAGATTCAGTGATGC
AGTTAACACATTAAACATTCCGCCTGGGGAGTACGGTCGCAAGATTAAAACTCAAAGGAA
TAGACGGGGACCCGCACAAGTGGTGGAGCATGTGGTTTAATTCGAAGATACGCGAAGAAC
CTTACCTAGCCTTGACATTGAGAGAATCCGACAGAGATGTTGGAGTGCCTTCGGGAGCTT
GAAAACAGGTGCTGCACGGCTGTCGTCAGCTCGTGTCGTGAGA
>gi|238652810|emb|FM203380.1| Epsilon proteobacterium ectosymbiont of Rimicaris exoculata partial 16S rRNA gene, clone TAG_366_eps6
GTAGTCCACGCAGTAAACGATGAATGTTAGTCGTTGGGTCTCTAGTAGATTCAGTGATGC
AGTTAACACATTAAACATTCCGCCTGGGGAGTACGGTCGCAAGATTAAAACTCAAAGGAA
TAGACGGGGACCCGCACAAGTGGTGGAGCATGTGGTTTAATTCGAAGATACGCGAAGAAC
CTTACCTAGCCTTGACATTGAGAGAATCCGACAGAGATGTTGGAGTGCCTTCGGGAGCTT
GAAAACAGGTGCTGCACGGCTGTCGTCAGCTCGCGTCGTGAGA
>gi|238652811|emb|FM203381.1| Gamma proteobacterium ectosymbiont of Rimicaris exoculata partial 16S rRNA gene, clone TAG_366_gam5
GTAGTCCACGCCGTAAACGATGTCAACTAGTCGTTGGTCCCCTTGAGGGATCAGTGACGC
AGCTAACGCATTAAGTTGACCGCCTGGGGAGTACGGTCGCAAGACTAAAACTCAAAGGAA
TTGACGGGGGCCCGCACAAGCGGTGGAGCATGTGGTTTAATTCGATGCAACGCGAAGAAC
CTTACCATCCCTTGACATCCTCAGAACTTGTAAGAAATTACTTGGTGCCTTCGGGAACTG
AGTGACAGGTGCTGCACGGCTGTCGTCAGCTCGTGTCGTGAGA
>gi|238652812|emb|FM203382.1| Gamma proteobacterium ectosymbiont of Rimicaris exoculata partial 16S rRNA gene, clone TAG_368_gam105
GTAGTCCACGCCGTAAACGATGTCAACTAGTCGTTGGTCTCCTTGAGGGATCAGTGACGC
AGCTAACGCATTAAGTTGACCGCCTGGGGAGTACGGTCGCAAGACTAAAACTCAAAGGAA
TTGACGGGGGCCCGCACAAGCGGTGGAGCATGTGGTTTAATTCGATGCAACGCGAAGAAC
CTTACCATCCCTTGACATCCTCAGAACTTGTAAGAAATTACTTGGTGCCTTCGGGAACTG
AGTGACAGGTGCTGCACGGCTGTCGTCAGCTCGTGTCGTGAGA
>gi|238652813|emb|FM203383.1| Epsilon proteobacterium ectosymbiont of Rimicaris exoculata partial 16S rRNA gene, clone TAG_373_eps189
GTAGTCCACGCAGTAAACGATGAATGTTAGTCGTTGGGTCTCTAGTAGATTCAGTGATGC
AGTTAACACATTAAACATTCCGCCTGGGGAGTACGGTCGCAAGATTAAAACTCAAAGGAA
TAGACGGGGACCCGCACAAGTGGTGGAGCATGTGGTTTAATTCGAAGATACGCGAAGAAC
CTTACCTAGCCTTGACATTGAGAGAATCCGACAGAGATGTTGGAGTGCCTTCGGGAGCTT
GAAAACAGGTGCTGCACGGCTGTCGTCAGCTCGTGTCGTGAGA
>gi|238652814|emb|FM203384.1| Gamma proteobacterium ectosymbiont of Rimicaris exoculata partial 16S rRNA gene, clone TAG_373_gam131
GTAGTCCACGCCGTAAACGATGTCAACTAGTCGTTGGTCTCCTTGAGGGATCAGTGACGC
AGCTAACGCATTAAGTTGACCGCCTGGGGAGTACGGTCGCAAGACTAAAACTCAAAGGAA
TTGACGGGGGCCCGCACAAGCGGTGGAGCATGTGGTTTAATTCGATGCAACGCGAAGAAC
CTTACCATCCCTTGACATCCTCAGAACTTGTAAGAAATTACTTGGTGCCTTCGGGAACTG
AGTGACAGGTGCTGCACGGCTGTCGTCAGCTCGTGTCGTGAGA
>gi|238652815|emb|FM203385.1| Epsilon proteobacterium ectosymbiont of Rimicaris exoculata partial 16S rRNA gene, clone TAG_373_eps171
GTAGTCCACGCAGTAAACGATGAATGTTAGTCGTTGGGTCTCTAGTAGATTCAGTGATGC
AGTTAACACATTAAACATTCCGCCTGGGGAGTACGGTCGCAAGATTAAAACTCAAAGGAA
TAGACGGGGACCCGCACAAGTGGTGGAGCATGTGGTTTAATTCGAAGATACGCGAAGAAC
CTTACCTAGCCTTGACATTGAGAGAATCCGACAGAGATGTTGGAGTGCCTTCGGGAGCTT
GAAAACAGGTGCTGCACGGCTGTCGTCAGCTCGTGTCGTGAGA
>gi|238652816|emb|FM203386.1| Gamma proteobacterium ectosymbiont of Rimicaris exoculata partial 16S rRNA gene, clone LOG_283/7-2_D9
GTAGTCCACGCCGTAAACGATGTCAACTAGTCGTTGGTCCCCTTGAGGGATCAGTGACGC
AGCTAACGCATTAAGTTGACCGCCTGGGGAGTACGGTCGCAAGACTAAAACTCAAAGGAA
TTGACGGGGGCCCGCACAAGCGGTGGAGCATGTGGTTTAATTCGATGCAACGCGAAGAAC
CTTACCATCCCTTGACATCCTCAGAACTTGTAAGAGATTACTTGGTGCCTTCGGGAACTG
AGTGACAGGTGCTGCACGGCTGTCGTCAGCTCGTGTCGTGAGA
>gi|238652817|emb|FM203387.1| Gamma proteobacterium ectosymbiont of Rimicaris exoculata partial 16S rRNA gene, clone LOG_283/7-2_H2
GTAGTCCACGCCGTAAACGATGTCAACTAGTCGTTGGTCCCCTTGAGGGATCAGTGACGC
AGCTAACGCATTAAGTTGACCGCCTGGGGAGTACGGTCGCAAGACTAAAACTCAAAGGAA
TTGACGGGGGCCCGCACAAGCGGTGGAGCATGTGGTTTAATTCGATGCAACGCGAAGAAC
CTTACCATCCCTTGACATCCTCAGAACTTGTAAGAAATTACTTGGTGCCTTCGGGAACTG
AGTGACAGGTGCTGCACGGCTGTCGTCAGCTCGTGTCGTGAGA
>gi|238652818|emb|FM203388.1| Gamma proteobacterium ectosymbiont of Rimicaris exoculata partial 16S rRNA gene, clone LOG_283/7-4_B3
GTAGTCCACGCCGTAAACGATGTCAACTAGTCGTTGGTCCCCTTGAGGGATCAGTGACGC
AGCTAACGCATTAAGTTGACCGCCTGGGGAGTACGGTCGCAAGACTAAAACTCAAAGGAA
TTGACGGGGGCCCGCACAAGCGGTGGAGCATGTGGTTTAATTCGATGCAACGCGAAGAAC
CTTACCATCCCTTGACATCCTCAGAACTTGTAAGAAATTACTTGGTGCCTTCGGGAACTG
AGTGACAGGTGCTGCACGGCTGTCGTCAGCTCGTGTCGTGAGA
>gi|238652819|emb|FM203389.1| Gamma proteobacterium ectosymbiont of Rimicaris exoculata partial 16S rRNA gene, clone LOG_283/7-4_H1
GTAGTCCACGCCGTAAACGATGTCAACTAGTCGTTGGTCCCCTTGAGGGATCAGTGACGC
AGCTAACGCATTAAGTTGACCGCCTGGGGAGTACGGTCGCAAGACTAAAACTCAAAGGAA
TTGACGGGGGCCCGCACAAGCGGTGGAGCATGTGGTTTAATTCGATGCAACGCGAAGAAC
CTTACCATCCCTTGACATCCTCAGAACTTGTAAGAAATTACTTGGTGCCTTCGGGAACTG
AGTGACAGGTGCTGCACGGCTGTCGTCAGCTCGTGTCGTGAGA
>gi|238652820|emb|FM203390.1| Gamma proteobacterium ectosymbiont of Rimicaris exoculata partial 16S rRNA gene, clone LOG_283/7-4_c9
GTAGTCCACGCCGTAAACGATGTCAACTAGTCGTTGGTCCCCTTGAGGGATCAGTGACGC
AGCTAACGCATTAAGTTGACCGCCTGGGGAGTACGGTCGCAAGACTAAAACTCAAAGGAA
TTGACGGGGGCCCGCACAAGCGGTGGAGCATGTGGTTTAATTCGATGCAACGCGAAGAAC
CTTACCATCCCTTGACATCCTCAGAACTTGTAAGAGATTACTTGGTGCCTTCGGGAACTG
AGTGACAGGTGCTGCACGGCTGTCGTCAGCTCGTGTCGTGAGA
>gi|238652821|emb|FM203391.1| Epsilon proteobacterium ectosymbiont of Rimicaris exoculata partial 16S rRNA gene, clone LOG_283/7-2_C6
GTAGTCCACGCAGTAAACGATGAATGTTAGTCGTTGGTATCCTAGAGATATCAGTGATGC
AGTTAACACATTAAACATTCCGCCTGGGGAGTACGGTCGCAAGATTAAAACTCAAAGGAA
TAGACGGGGACCCGCACAAGTGGTGGAGCATGTGGTTTAATTCGAAGATACGCGAAGAAC
CTTACCTAGCCTTGACATATTTTAGAATTCACCAGAGATAGAGGAGTGCCTTCGGGAGCT
AATATACAGGTGCTGCACGGCTGTCGTCAGCTCGTGTCGTGAGA
>gi|238652822|emb|FM203392.1| Epsilon proteobacterium ectosymbiont of Rimicaris exoculata partial 16S rRNA gene, clone LOG_283/7-2_H5
GTAGTCCACGCAGTAAACGATGAATGTTAGTCGTTGGTATCCTAGAGATATCAGTGATGC
AGTTAACACATTAAACATTCCGCCTGGGGAGTACGGTCGCAAGATTAAAACTCAAAGGAA
TAGACGGGGACCCGCACAAGTGGTGGAGCATGTGGTTTAATTCGAAGATACGCGAAGAAC
CTTACCTAGCCTTGACATATTTTAGAATTCACCAGAGATGGAGGAGTGCCTTCGGGAGCT
AATATACAGGTGCTGCACGGCTGTCGTCAGCTCGTGTCGTGAGA
>gi|238652823|emb|FM203393.1| Epsilon proteobacterium ectosymbiont of Rimicaris exoculata partial 16S rRNA gene, clone LOG_283/7-2_A5
GTAGTCCACGCAGTAAACGATGAATGTTAGTCGTTGGTATCCTAGAGATATCAGTGATGC
AGTTAACACATTAAACATTCCGCCTGGGGAGTACGGTCGCAAGATTAAAACTCAAAGGAA
TAGACGGGGACCCGCACAAGTGGTGGAGCATGTGGTTTAATTCGAAGATACGCGAAGAAC
CTTACCTAGCCTTGACATATTTTAGAATTCACCAGAGATGGAGAAGTGCCTTCGGGAGCT
AATATACAGGTGCTGCACGGCTGTCGTCAGCTCGTGTCGTGAGA
>gi|238652824|emb|FM203394.1| Epsilon proteobacterium ectosymbiont of Rimicaris exoculata partial 16S rRNA gene, clone LOG_283/7-4_E1
GTAGTCCACGCAGTAAACGATGAATGTTAGTCGTTGGTATCCTAGAGATATCAGTGATGC
AGTTAACACATTAAACATTCCGCCTGGGGAGTACGGTCGCAAGATTAAAACTCAAAGGAA
TAGACGGGGACCCGCACAAGTGGTGGAGCATGTGGTTTAATTCGAAGATACGCGAAGAAC
CTTACCTAGCCTTGACATATTTTAGAATTCACCAGAGATGGAGGAGTGCCTTCGGGAGCT
AATATACAGGTGCTGCACGGCTGTCGTCAGCTCGTGTCGTGAGA
>gi|238652825|emb|FM203395.1| Epsilon proteobacterium ectosymbiont of Rimicaris exoculata partial 16S rRNA gene, clone LOG_283/7-4_F1
GTAGTCCACGCAGTAAACGATGAATGTTAGTCGTTGGTATCCTAGAGATATCAGTGATGC
AGTTAACACATTAAACATTCCGCCTGGGGAGTACGGTCGCAAGATTAAAACTCAAAGGAA
TAGACGGGGACCCGCACAAGTGGTGGAGCATGTGGTTTAATTCGAAGATACGCGAAGAAC
CTTACCTAGCCTTGACATATTTTAGAATTCACCAGAGATGGAGGAGTGCCTTCGGGAGCT
AATATACAGGTGCTGCACGGCTGTCGTCAGCTCGTGTCGTGAGA
>gi|238652826|emb|FM203396.1| Epsilon proteobacterium ectosymbiont of Rimicaris exoculata partial 16S rRNA gene, clone LOG_272/6-9_P2C1
GTAGTCCACGCAGTAAACGATGAATGTTAGTCGTTGGTATCCTAGAGATATCAGTGATGC
AGTTAACACATTAAACATTCCGCCTGGGGAGTACGGTCGCAAGATTAAAACTCAAAGGAA
TAGACGGGGACCCGCACAAGTGGTGGAGCATGTGGTTTAATTCGAAGATACGCGAAGAAC
CTTACCTAGCCTTGACATATTTTAGAATTCACCAGAGATGGAGGAGTGCCTTCGGGAGCT
AATATACAGGTGCTGCACGGCTGTCGTCAGCTCGTGTCGTGAGA
>gi|238652827|emb|FM203397.1| Epsilon proteobacterium ectosymbiont of Rimicaris sp. partial 16S rRNA gene, clone SMAR_146/6-14_A8
GTAGTCCACGCAGTAAACGATGAATGTTAGTCGTTGGGTCTCTAGTAGATTCAGTGATGC
AGTTAACACATTAAACATTCCGCCTGGGGAGTACGGTCGCAAGATTAAAACTCAAAGGAA
TAGACGGGGACCCGCACAAGTGGTGGAGCATGTGGTTTAATTCGAAGATACGCGAAGAAC
CTTACCTAGCCTTGACATATAATAGAATTCACCAGAGATGGAGAAGTGCCTTCGGGAGCT
ATAATACAGGTGCTGCACGGCTGTCGTCAGCTCGTGTCGTGAGA
>gi|238652828|emb|FM203398.1| Epsilon proteobacterium ectosymbiont of Rimicaris sp. partial 16S rRNA gene, clone SMAR_146/6-24_B7
GTAGTCCACGCAGTAAACTATGAATGTTAGTCGTTGGGTCTCTAGTAGATTCAGTGATGC
AGTTAACACATTAAACATTCCGCCTGGGGAGTACGGTCGCAAGATTAAAACTCAAAGGAA
TAGACGGGGACCCGCACAAGTGGTGGAGCATGTGGTTTAATTCGAAGATACGCGAAGAAC
CTTACCTAGCCTTGACATATAATAGAATTCACCAGAGATGGAGAAGTGCCTTCGGGAGCT
ATAATACAGGTGCTGCACGGCTGTCGTCAGCTCGTGTCGTGAGA
>gi|238652829|emb|FM203399.1| Epsilon proteobacterium ectosymbiont of Rimicaris sp. partial 16S rRNA gene, clone SMAR_146/6-24_D1
GTAGTCCACGCAGTAAACGATGAATGTTAGTCGTTGGGTCTCTAGTAGATTCAGTGATGC
AGTTAACACATTAAACATTCCGCCTGGGGAGTACGGTCGCAAGATTAAAACTCAAAGGAA
TAGACGGGGACCCGCACAAGTGGTGGAGCATGTGGTTTAATTCGAAGATACGCGAAGAAC
CTTACCTAGCCTTGACATATAATAGAATTCACCAGAGATGGAGAAGTGCCTTCGGGAGCT
ATAATACAGGTGCTGCACGGCTGTCGTCAGCTCGTGTCGTGAGA
>gi|238652830|emb|FM203400.1| Gamma proteobacterium ectosymbiont of Rimicaris sp. partial 16S rRNA gene, clone SMAR_146/6-14_B3
GTAGTCCACGCCGTAAACGATGTCAACTAGTCGTTGGTCTCCTTGAGGGATCAGTGACGC
AGCTAACGCATTAAGTTGACCGCCTGGGGAGTACGGTCGCAAGACTAAAACTCAAAGGAA
TTGACGGGGGCCCGCACAAGCGGTGGAGCATGTGGTTTAATTCGATGCAACGCGAAGAAC
CTTACCATCCCTTGACATCCTCAGAACTTGTAAGAAATTACTTGGTGCCTTCGGGAACTG
AGTGACAGGTGCTGCACGGCTGTCGTCAGCTCGTGTCGTGAGA
>gi|238652831|emb|FM203401.1| Gamma proteobacterium ectosymbiont of Rimicaris sp. partial 16S rRNA gene, clone SMAR_146/6-14_G3
GTAGTCCACGCCGTAAACGATGTCAACTAGTCGTTGGTCTCCTTGAGGGATCAGTGACGC
AGCTAACGCATTAAGTTGACCGCCTGGGGAGTACGGTCGCAAGACTAAAACTCAAAGGAA
TTGACGGGGGCCCGCACAAGCGGTGGAGCATGTGGTTTAATTCGATGCAACGCGAAGAAC
CTTACCATCCCTTGACATCCTCAGAACTTGTAAGAAATTACTTGGTGCCTTCGGGAACTG
AGTGACAGGTGCTGCACGGCTGTCGTCAGCTCGTGTCGTGAGA
>gi|238652832|emb|FM203402.1| Gamma proteobacterium ectosymbiont of Rimicaris sp. partial 16S rRNA gene, clone SMAR_146/6-23_C9
GTAGTCCACGCCGTAAACGATGTCAACTAGTCGTTGGTCTCCTTGAGGGATCAGTGACGC
AGCTAACGCATTAAGTTGACCGCCTGGGGAGTACGGTCGCAAGACTAAAACTCAAAGGAA
TTGACGGGGGCCCGCACAAGCGGTGGAGCATGTGGTTTAATTCGATGCAACGCGAAGAAC
CTTACCATCCCTTGACATCCTCAGAACTTGTAAGAAATTACTTGGTGCCTTCGGGAACTG
AGTGACAGGTGCTGCACGGCTGTCGTCAGCTCGTGTCGTGAGA
>gi|238652833|emb|FM203403.1| Gamma proteobacterium ectosymbiont of Rimicaris sp. partial 16S rRNA gene, clone SMAR_146/6-23_A10
GTAGTCCACGCCGTAAACGATGTCAACTAGTCGTTGGTCTCCTTGAGGGATCAGTGACGC
AGCTAACGCATTAAGTTGACCGCCTGGGGAGTACGGTCGCAAGACTAAAACTCAAAGGAA
TTGACGGGGGCCCGCACAAGCGGTGGAGCATGTGGTTTAATTCGATGCAACGCGAAGAAC
CTTACCATCCCTTGACATCCTCAGAACTTGTAAGAAATTACTTGGTGCCTTCGGGAACTG
AGTGACAGGTGCTGCACGGCTGTCGTCAGCTCGTGTCGTGAGA
>gi|238652834|emb|FM203404.1| Gamma proteobacterium ectosymbiont of Rimicaris sp. partial 16S rRNA gene, clone SMAR_146/6-24_D4
GTAGTCCACGCCGTAAACGATGTCAACTAGTCGTTGGTCTCCTTGAGGGATCAGTGACGC
AGCTAACGCATTAAGTTGACCGCCTGGGGAGTACGGTCGCAAGACTAAAACTCAAAGGAA
TTGACGGGGGCCCGCACAAGCGGTGGAGCATGTGGTTTAATTCGATGCAACGCGAAGAAC
CTTACCATCCCTTGACATCCTCAGAACTTGTAAGAAATTACTTGGTGCCTTCGGGAACTG
AGTGACAGGTGCTGCACGGCTGTCGTCAGCTCGTGTCGTGAGA
>gi|238652835|emb|FM203405.1| Epsilon proteobacterium ectosymbiont of Rimicaris exoculata partial 16S rRNA gene, clone R_c18_eps1
GTAGTCCACGCAGTAAACGATGAATGTTAGTCGTTGGGTCTCTAGTAGATTCAGTGATGC
AGTTAACACATTAAACATTCCGCCTGGGGAGTACGGTCGCAAGATTAAAACTCAAAGGAA
TAGACGGGGACCCGCACAAGTGGTGGAGCATGTGGTTTAATTCGAAGATACGCGAAGAAC
CTTACCTAGCCTTGACATTGAGAGAATCTAACAGAGATGTTGGAGTGCCTTCGGGAGCTC
GAAAACAGGTGCTGCACGGCTGTCGTCAGCTCGTGTCGTGAGA
>gi|238652836|emb|FM203406.1| Epsilon proteobacterium ectosymbiont of Rimicaris exoculata partial 16S rRNA gene, clone R_c18_eps2
GTAGTCCACGCAGTAAACGATGAATGTTAGTCGTTGGGTCTCTAGTAGATTCAGTGATGC
AGTTAACACATTAAACATTCCGCCTGGGGAGTACGGTCGCAAGATTAAAACTCAAAGGAA
TAGACGGGGACCCGCACAAGTGGTGGAGCATGTGGTTTAATTCGAAGATACGCGAAGAAC
CTTACCTAGCCTTGACATTGAGAGAATCTAACAGAGATGTTGGAGTGCCTTCGGGAGCTC
GAAAACAGGTGCTGCACGGCTGTCGTCAGCTCGTGTCGTGAGA
>gi|238652837|emb|FM203407.1| Epsilon proteobacterium ectosymbiont of Rimicaris exoculata partial 16S rRNA gene, clone R_c18_eps3
GTAGTCCACGCAGTAAACGATGAATGTTAGTCGTTGGGTCTCTAGTAGATTCAGTGATGC
AGTTAACACATTAAACATTCCGCCTGGGGAGTACGGTCGCAAGATTAAAACTCAAAGGAA
TAGACGGGGACCCGCACAAGTGGTGGAGCATGTGGTTTAATTCGAAGATACGCGAAGAAC
CTTACCTAGCCTTGACATTGAGAGAATCTAATAGAGATGTTGGAGTGCCTTCGGGAGCTC
GAAAACAGGTGCTGCACGGCTGTCGTCAGCTCGTGTCGTGAGA
>gi|238768535|dbj|AB479073.1| Calyptogena laubieri ssp. 'CM-2 M' symbiont gene for 16S rRNA, partial sequence, strain: CM-2
GTAGTCCATGCCGTAAACGATGATAACTAGCCGTTGGGGGGGTTACCCTTTAGTGGCGAA
GCTAACGCGTTAAGTTATCCGCCTGGGGAGTACGACCGCAAGGTTAAAACTCAAAGGAAT
TGACGGGGACCCGCACAAGCGGTGGAGCATGTGGTTTAATTCGATGCAACGCGAAGAACC
TTACCTGGTCTTGACATATCGCAAACTTTCTAGAGATAGATTGGTGCCTTCGGGAATGTG
AATACAGGTGCTGCATGGCTGTCGTCAGCTCGTGTCGTGAGA
>gi|238768536|dbj|AB479074.1| Calyptogena laubieri ssp. 'CM-2 M' symbiont gene for 16S rRNA, partial sequence, strain: M
GTAGTCCATGCCGTAAACGATGATAACTAGCCGTTGGGGGGGTTACCCTTTAGTGGCGAA
GCTAACGCGTTAAGTTATCCGCCTGGGGAGTACGACCGCAAGGTTAAAACTCAAAGGAAT
TGACGGGGACCCGCACAAGCGGTGGAGCATGTGGTTTAATTCGATGCAACGCGAAGAACC
TTACCTGGTCTTGACATATCGCAAACTTTCTAGAGATAGATTGGTGCCTTCGGGAATGTG
AATACAGGTGCTGCATGGCTGTCGTCAGCTCGTGTCGTGAGA
>gi|238768537|dbj|AB479075.1| Calyptogena extenta symbiont gene for 16S rRNA, partial sequence
GTAGTCCATGCCGTAAACGATGATAACTAGCCGTTGGGGGGGTTACCCTTTAGTGGCGAA
GCTAACGCGTTAAGTTATCCGCCTGGGGAGTACGACCGCAAGGTTAAAACTCAAAGGAAT
TGACGGGGACCCGCACAAGCGGTGGAGCATGTGGTTTAATTCGATGCAACGCGAAGAACC
TTACCTGGTCTTGACATATCGCAAACTTTCTAGAGATAGATTGGTACCTTCGGGAATGCG
AATACAGGTGCTGCATGGCTGTCGTCAGCTCGTGTCGTGAGA
>gi|238768538|dbj|AB479076.1| Calyptogena kawamurai symbiont gene for 16S rRNA, partial sequence
GTAGTCCATGCCGTAAACGATGATAACTAGCCGTTGGGGGGGGTACCCTTTAGTGGCGAA
GCTAACGCGTTAAGTTATCCGCCTGGGGAGTACGGCCGCAAGGTTAAAACTCAAAGGAAT
TGACGGGGACCCGCACAAGCGGTGGAGCATGTGGTTTAATTCGATGCAACGCGAAGAACC
TTACCTGGTCTTGACATATCGCAAACTCTTTAGAGATAGAGAGGTGCCTTCGGGAATGTG
AATACAGGTGCTGCATGGCTGTCGTCAGCTCGTGTCGTGAGA
>gi|238768539|dbj|AB479077.1| Calyptogena soyoae symbiont gene for 16S rRNA, partial sequence
GTAGTCCATGCCGTAAACGATGATAACTAGCCGTTGGGGGGGGTACCCTTTAGTGGCGAA
GCTAACGCGTTAAGTTATCCGCCTGGGGAGTACGGCCGCAAGGTTAAAACTCAAAGGAAT
TGACGGGGACCCGCACAAGCGGTGGAGCATGTGGTTTAATTCGATGCAACGCGAAGAACC
TTACCTGGTCTTGACATATCGCAAACTTTCTAGAGATAGATTGGTGCCTTCGGGAATGCG
AATACAGGTGCTGCATGGCTGTCGTCAGCTCGTGTCGTGAGA
>gi|238768540|dbj|AB479078.1| Calyptogena sp. KT symbiont gene for 16S rRNA, partial sequence
GTAGTCCACGCCGTAAACGATGATAACTAGCCGTTGGGGGGATTTACCCTTTAGTGGCGA
AGCTAACGCGTTAAGTTATCCGCCTGGGGAGTACGACCGCAAGGTTAAAACTCAAAGGAA
TTGACGGGGACCCGCACAAGCGGTGGAGCATGTGGTTTAATTCGATGCAACGCGAAGAAC
CTTACCTGGTCTTGACATATCGCAAACTTTTCAGAGATGGAAAGGTGCCTTCGGGAATGC
GAATACAGGTGCTGCATGGCTGTCGTCAGCTCGTGTCGTGAGA
>gi|238768541|dbj|AB479079.1| Vesicomya stearnsii symbiont gene for 16S rRNA, partial sequence
GTAGTCCATGCCGTAAACGATGATAACTAGTCGTTGAGGGGGGTTACCCTTTAGTGGCGA
AGCTAACGCGTTAAGTTATCCGCCTGGGGAGTACGGCCGCAAGGTTAAAACTCAAAGGAA
TTGACGGGGACCCGCACAAGCGGTGGAGCATGTGGTTTAATTCGATGCAACGCGAAAAAC
CTTACCTGGTCTTGACATATCGCAAACTCTCCAGAGATGGAGAGGTGCCTTCGGGAATGT
GAATACAGGTGCTGCATGGCTGTCGTCAGCTCGTGTCGTGAGA
>gi|238768541|dbj|AB479079.1| Vesicomya stearnsii symbiont gene for 16S rRNA, partial sequence
GTAGTCCATGCCGTAAACGATGATAACTAGTCGTTGAGGGGGGTTACCCTTTAGTGGCGA
AGCTAACGCGTTAAGTTATCCGCCTGGGGAGTACGGCCGCAAGGTTAAAACTCAAAGGAA
TTGACGGGGACCCGCACAAGCGGTGGAGCATGTGGTTTAATTCGATGCAACGCGAAAAAC
CTTACCTGGTCTTGACATATCGCAAACTCTCCAGAGATGGAGAGGTGCCTTCGGGAATGT
GAATACAGGTGCTGCATGGCTGTCGTCAGCTCGTGTCGTGAGA
>gi|238768542|dbj|AB479080.1| Calyptogena nautilei symbiont gene for 16S rRNA, partial sequence
GTAGTCCACGCCGTAAACGATGATAACTAGTCGTTGAGGGGGGTTACCCTTTAGTGGCGA
AGCTAACGCGTTAAGTTATCCGCCTGGGGAGTACGGCCGCAAGGTTAAAACTCAAAGGAA
TTGACGGGGACCCGCACAAGCGGTGGAGCATGTGGTTTAATTCGATGCAACGCGAAGAAC
CTTACCTGGTCTTGACATATCGCAAACTTTCCAGAGATGGATTGGTGCCTTCGGGAATGC
GAATACAGGTGCTGCATGGCTGTCGTCAGCTCGTGTCGTGAGA
>gi|238768543|dbj|AB479081.1| Calyptogena fausta symbiont gene for 16S rRNA, partial sequence
GTAGTCCACGCCGTAAACGATGATAACTAGTCGTTAAGGGGGGTTACCCTTTAGTGGTGA
AGCTAACGCGTTAAGTTATCCGCCTGGGGAGTACGGCCGCAAGGTTAAAACTCAAAGGAA
TTGACGGGGACCCGCACAAGCGGTGGAGCATGTGGTTTAATTCGATGCAACGCGAAGAAC
CTTACCTGGTCTTGACATATCGCAAACTTTCCAGAGATGGATTGGTGCCTTCGGGAATGC
GAATACAGGTGCTGCATGGCTGTCGTCAGCTCGTGTCGTGAGA
>gi|238768544|dbj|AB479082.1| Calyptogena phaseoliformis symbiont gene for 16S rRNA, partial sequence
GTAGTCCACGCCGTAAACGATGATAACTAGCCGTTGGGGGGGATTTACCCTTTAGTGGCG
AAGCTAACGCGTTAAGTTATCCGCCTGGGGAGTACGGCCGCAAGGTTAAAACTCAAAGGA
ATTGACGGGGACCCGCACAAGCGGTGGAGCATGTGGTTTAATTCGATGCAACGCGAAGAA
CCTTACCTGGTCTTGACATATCGCAAACTTTCTAGAGATGGAAAGGTGCCCTCGGGAATG
CGAATACAGGTGCTGCATGGCTGTCGTCAGCTCGTGTCGTGAGA
>gi|239703796|emb|FN397816.1| Uncultured gamma proteobacterium partial 16S rRNA gene, clone CpA BacB18
GTAGTCCACGCCGTAAACGATGTCAACTAGTTGTTGGGTTCATTTAAGAACTTAGTGACG
CAGCTAACGCGTTAAGTGACCGCCTGGGGAGTACGGTCGCAAGATAAAAACTCAAAGGAA
TTGACGGGGGCCCGCACAAGCGGTGGAGCATGTGGTTTAATTCGATGCAACGCGAAGAAC
CTTACCTACCCTTGACATCCAGAGAATCTGTTAGAGATAGTAGAGTGCCTTCGGGAACTC
TGTGACAGGTGCTGCATGGCTGTCGTCAGCTCGTGTCGTGAGA
>gi|254938529|emb|FN393023.1| Gamma proteobacterium ectosymbiont of Rimicaris exoculata partial 16S rRNA gene, clone LOG_272/6-9_E2
GTAGTCCACGCCGTAAACGATGTCAACTAGTCGTTGGTCCCCTTGAGGGATCAGTGACGC
AGCTAACGCATTAAGTTGACCGCCTGGGGAGTACGGTCGCAAGACTAAAACTCAAAGGAA
TTGACGGGGGCCCGCACAAGCGGTGGAGCATGTGGTTTAATTCGATGCAACGCGAAGAAC
CTTACCATCCCTTGACATCCTCAGAACTTGTAAGAAATTACTTGGTGCCTTCGGGAACTG
AGTGACAGGTGCTGCACGGCTGTCGTCAGCTCGTGTCGTGAGA
>gi|254938530|emb|FN393024.1| Gamma proteobacterium ectosymbiont of Rimicaris exoculata partial 16S rRNA gene, clone LOG_272/6-9_D1
GTAGTCCACGCCGTAAACGATGTCAACTAGTCGTTGGTCCCCTTGAGGGATCAGTGACGC
AGCTAACGCATTAAGTTGACCGCCTGGGGAGTACGGTCGCAAGACTAAAACTCAAAGGAA
TTGACGGGGGCCCGCACAAGCGGTGGAGCATGTGGTTTAATTCGATGCAACGCGAAGAAC
CTTACCATCCCTTGACATCCTCAGAACTTGTAAGAAATTACTTGGTGCCTTCGGGAACTG
AGTGACAGGTGCTGCACGGCTGTCGTCAGCTCGTGTCGTGAGA
>gi|254938531|emb|FN393025.1| Gamma proteobacterium ectosymbiont of Rimicaris exoculata partial 16S rRNA gene, clone LOG_272/6-9_A1
GTAGTCCACGCCGTAAACGATGTCAACTAGTCGTTGGTCCCCTTGAGGGATCAGTGACGC
AGCTAACGCATTAAGTTGACCGCCTGGGGAGTACGGTCGCAAGACTAAAACTCAAAGGAA
TTGACGGGGGCCCGCACAAGCGGTGGAGCATGTGGTTTAATTCGATGCAACGCGAAGAAC
CTTACCATCCCTTGACATCCTCAGAACTTGTAAGAAATTACTTGGTGCCTTCGGGAACTG
AGTGACAGGTGCTGCACGGCTGTCGTCAGCTCGTGTCGTGAGA
>gi|254938532|emb|FN393026.1| Epsilon proteobacterium ectosymbiont of Rimicaris exoculata partial 16S rRNA gene, clone R_c18_E7
GTAGTCCACGCAGTAAACGATGAATGTTAGTCGTTGGTGTCCTAGAGACATCAGTGATGC
AGTTAACACATTAAACATTCCGCCTGGGGAGTACGGTCGCAAGATTAAAACTCAAAGGAA
TAGACGGGGACCCGCACAAGTGGTGGAGCATGTGGTTTAATTCGAAGATACGCGAAGAAC
CTTACCTAGCCTTGACATATTTTAGAACTCAGCAGAGATGTAGAGGTGCCTTCGGGAGCT
AATATACAGGTGCTGCACGGCTGTCGTCAGCTCGTGTCGTGAGA
>gi|259052261|emb|AM888202.1| Uncultured gamma proteobacterium partial 16S rRNA gene, clone 1
GTAGTCCACGCCGTAAACGATGTCAACTAGCTGTTGGGCTCATTATAAGGGTTTAGTGGC
GAAGCTAACGCGATAAGTTGACCGCCTGGGGAGTACGGCCGCAAGGTTAAAGCTCAAAGG
AATTGACGGGGGCCCGCACAAGCGGTGGAGCATGTGGTTTAATTCGATGCAACGCGAAGA
ACCTTACCTACCCTTGACATCCTCAGAACTTGTTAGAGATAACTTGGTGCCTTCGGGAAT
TGAGTGACAGGTGCTGCATGGCTGTCGTCAGCTCGTGTCGTGAGA
>gi|259052262|emb|AM888203.1| Uncultured gamma proteobacterium partial 16S rRNA gene, clone M41
GTAGTCCACGCCGTAAACGATGACAACTAGCCGTTGGGAGGATTTACCTCTTAGTGGCGA
ACGTAACGCGTTAAGTTGTCCGCCTGGGGAGTACGGCCGCAAGGTTAAAACTCAAAGGAA
TTGACGGGGACCGCACAAGCGGTGGAGCATGTGGTTTAATTCGATGCAACGCGAAGAACC
TTACCTGGTCTTGACATACACGGAACTTTCCAGAGATGGATTGGTGCCTTCGGGAACCGT
GATACAGGTGCTGCATGGCTGTCGTCAGCTCGTGTCGTGAGA
>gi|259052263|emb|AM888204.1| Uncultured gamma proteobacterium partial 16S rRNA gene, clone M51
GTAGTCCACGCCGTAAACGATGTCAACTAGCCGTTGGGCCTATATACAGGTTTAGTGGCG
GAGCTAACGTATTAAGTTGACCGCCTGGGGAGTACGGCCGCAAGGTTAAAACTCAAATGA
ATTGACGGGGGCCCGCACAAGCGGTGGAGCATGTGGTTTAATTCGATGCAACGCGAAGAA
CCTTACCTACCCTTGACATCCAGAGAATCTGTTAGAGATAGTAGAGTGCCTTCGGGAACT
CTGAGACAGGTGCTGCATGGCTGTCGTCAGCTCGTGTCGTGAGA
>gi|259052264|emb|AM888205.1| Uncultured gamma proteobacterium partial 16S rRNA gene, clone V38
GTAGTCCATGCTGTAAACGATGATAATTAGTCGTTGAaGGGGGATTACCCTTTAGTGGCG
AAGCTAACGCGTTAAGTTATCCGCCTGGGGAGTACGGCCGCAAGGTTAAAACTCAAAGGA
ACTGACGGGGACCCGCACAAGCGGTGGAGCATGTGGTTTAATTCGATGCAACGCGAAGAA
CCTTACCTGGTCTTGACATATCGCAAACTTTCCAGAGATGGAAAGGTGCCTTCGGGAATG
CGAATACAGGTGCTGCATGGCTGTCGTCAGCTCGCGTCGTGAGA
>gi|260066893|gb|GQ345623.1| Uncultured SUP05 cluster bacterium clone SGST732 16S ribosomal RNA gene, partial sequence
GTAGTCCACGCCGTAAACGATGACAACTAGCCGTTGGGAGGGTTTACCTCTTAGTGGCGA
AGCTAACGCGTTAAGTTGTCCGCCTGGGGAGTACGGCCGCAAGGTTAAAACTCAAAGGAA
TTGACGGGGACCCGCACAAGCGGTGGAGCATGTGGTTTAATTCGATGCAACGCGAAGAAC
CTTACCTGGTCTTGACATACACGGAACTTTCCAGAGATGGATTGGTGCCTTCGGGAACCG
TGATACAGGTGCTGCATGGCTGTCGTCAGCTCGTGTCGTGAGA
>gi|260666574|gb|FJ959781.1| Uncultured bacterium clone D8A8_120 16S ribosomal RNA gene, partial sequence
GTAGTCCACGCCCTAAACGATGTACACTAGTTGTTGTGAGACTAGATCTTGCAGTAATGC
AGTTAACACATTAAGTGTACCGCCTGGGGAGTACGGTCGCAAGATTAAAACTCAAAGGAA
TAGACGGGGACCCGCACAAGCGGTGGAGCATGTGGTTTAATTCGACGATACGCGAAGAAC
CTTACCTGGTCTTGACATACCAAAAAGATTTCAGAGATGAGATTGTGCTAGCTTGCTAGA
ATTTGGATACAGGTGCTGCACGGCTGTCGTCAGCTCGTGTCGTGAGA
>gi|261208334|gb|FJ752437.1| Anodontia fragilis gill symbiont clone 1A 16S ribosomal RNA gene, partial sequence
GTAGTCCACGCCGTAAACGATGTCAACTAGCCGTTGGAGACGTTAAGGTCTTTAGTGGCG
CAGCTAACGCGATAAGTTGACCGCCTGGGGAGTACGGCCGCAAGGTTAAAACTCAAAGGA
ATTGACGGGGGCCCGCACAAGCGGTGGAGCATGTGGTTTAATTCGATGCAACGCGAAGAA
CCTTACCAGCCCTTGACATCCAGAGAATTTTCTAGAGATAGATTAGTGCCTTCGGGAACT
CTGTGACAGGTGCTGCATGGCTGTCGTCAGCTCGTGTCGTGAGA
>gi|261208335|gb|FJ752438.1| Anodontia fragilis gill symbiont clone 2A 16S ribosomal RNA gene, partial sequence
GTAGTCCACGCCGTAAACGATGTCAACTAGCCGTTGGAGACGTTAAGGTCTTTAGTGGCG
CAGCTAACGCGATAAGTTGACCGCCTGGGGAGTACGGCCGCAAGGTTAAAACTCAAAGGA
ATTGACGGGGGCCCGCACAAGCGGTGGAGCATGTGGTTTAATTCGATGCAACGCGAAGAA
CCTTACCAGCCCTTGACATCCAGAGAATTTTCTAGAGATAGATTAGTGCCTTCGGGAACT
CTGTGACAGGTGCTGCATGGCTGTCGTCAGCTCGTGTCGTGAGA
>gi|261208336|gb|FJ752439.1| Anodontia fragilis gill symbiont clone 1B 16S ribosomal RNA gene, partial sequence
GTAGTCCACGCCGTAAACGATGTCAACTAGCCGTTGGAGACGTTAAGGTCTTTAGTGGCG
CAGCTAACGCGATAAGTTGACCGCCTGGGGAGTACGGCCGCAAGGTTAAAACTCAAAGGA
ATTGACGGGGGCCCGCACAAGCGGTGGAGCATGTGGTTTAATTCGATGCAACGCGAAGAA
CCTTACCAGCCCTTGACATCCAGAGAATTTTCTAGAGATAGATTAGTGCCTTCGGGAACT
CTGTGACAGGTGCTGCATGGCTGTCGTCAGCTCGTGTCGTGAGA
>gi|261208337|gb|FJ752440.1| Anodontia fragilis gill symbiont clone 2B 16S ribosomal RNA gene, partial sequence
GTAGTCCACGCCGTAAACGATGTCAACTAGCCGTTGGAGACGTTAAGGTCTTTAGTGGCG
CAGCTAACGCGATAAGTTGACCGCCTGGGGAGTACGGCCGCAAGGTTAAAACTCAAAGGA
ATTGACGGGGGCCCGCACAAGCGGTGGAGCATGTGGTTTAATTCGATGCAACGCGAAGAA
CCTTACCAGCCCTTGACATCCAGAGAATTTTCTAGAGATAGATTAGTGCCTTCGGGAACT
CTGTGACAGGTGCTGCATGGCTGTCGTCAGCTCGTGTCGTGAGA
>gi|261208338|gb|FJ752441.1| Anodontia fragilis gill symbiont clone 2C 16S ribosomal RNA gene, partial sequence
GTAGTCCACGCCGTAAACGATGTCAACTAGCCGTTGGAGACGTTAAGGTCTTTAGTGGCG
CAGCTAACGCGATAAGTTGACCGCCTGGGGAGTACGGCCGCAAGGTTAAAACTCAAAGGA
ATTGACGGGGGCCCGCACAAGCGGTGGAGCATGTGGTTTAATTCGATGCAACGCGAAGAA
CCTTACCAGCCCTTGACATCCAGAGAATTTTCTAGAGATAGATTAGTGCCTTCGGGAACT
CTGTGACAGGTGCTGCATGGCTGTCGTCAGCTCGTGTCGTGAGA
>gi|261208339|gb|FJ752442.1| Loripes lacteus gill symbiont clone 1A 16S ribosomal RNA gene, partial sequence
GTAGTCCACGCTGTAAACGATGTCAACTAGCCGTTGGACTCATTTAAGGGTTTAGTGGCG
CAGCTAACGCGATAAGTTGACCGCCTGGGGAGTACGGCCGCAAGGTTAAAACTCAAAGGA
ATTGACGGGGGCCCGCACAAGCGGTGGAGCATGTGGTTTAATTCGATGCAACGCGAAGAA
CCTTACCAGCCCTTGACATCCTGGAAACTTACTAGAGATAGTTTGGTGCCTTCGGGAATC
CAGTGACAGGTGCTGCATGGCTGTCGTCAGCTCGTGTCGTGAGA
>gi|261208340|gb|FJ752443.1| Loripes lacteus gill symbiont clone 2A 16S ribosomal RNA gene, partial sequence
GTAGTCCACGCTGTAAACGATGTCAACTAGCCGTTGGACTCATTTAAGGGTTTAGTGGCG
CAGCTAACGCGATAAGTTGACCGCCTGGGGAGTACGGCCGCAAGGTTAAAACTCAAAGGA
ATTGACGGGGGCCCGCACAAGCGGTGGAGCATGTGGTTTAATTCGATGCAACGCGAAGAA
CCTTACCAGCCCTTGACATCCTGGAAACTTACTAGAGATAGTTTGGTGCCTTCGGGAATC
CAGTGACAGGTGCTGCATGGCTGTCGTCAGCTCGTGTCGTGAGA
>gi|261208341|gb|FJ752444.1| Loripes lacteus gill symbiont clone 1B 16S ribosomal RNA gene, partial sequence
GTAGTCCACGCTGTAAACGATGTCAACTAGCCGTTGGACTCATTTAAGGGTTTAGTGGCG
CAGCTAACGCGATAAGTTGACCGCCTGGGGAGTACGGCCGCAAGGTTAAAACTCAAAGGA
ATTGACGGGGGCCCGCACAAGCGGTGGAGCATGTGGTTTAATTCGATGCAACGCGAAGAA
CCTTACCAGCCCTTGACATCCTGGAAACTTACTAGAGATAGTTTGGTGCCTTCGGGAATC
CAGTGACAGGTGCTGCATGGCTGTCGTCAGCTCGTGTCGTGAGA
>gi|261208342|gb|FJ752445.1| Loripes lacteus gill symbiont clone 2B 16S ribosomal RNA gene, partial sequence
GTAGTCCACGCCGTAAACGATGTCAACTAGCCGTTGGACTCATTTAAGGGTTTAGTGGCG
CAGCTAACGCGATAAGTTGACCGCCTGGGGAGTACGGCCGCAAGGTTAAAACTCAAAGGA
ATTGACGGGGGCCCGCACAAGCGGTGGAGCATGTGGTTTAATTCGATGCAACGCGAAGAA
CCTTACCAGCCCTTGACATCCTGGAAACTTACTAGAGATAGTTTGGTGCCTTCGGGAATC
CAGTGACAGGTGCTGCATGGCTGTCGTCAGCTCGTGTCGTGAGA
>gi|261208343|gb|FJ752446.1| Loripes lacteus gill symbiont clone 1C 16S ribosomal RNA gene, partial sequence
GTAGTCCACGCTGTAAACGATGTCAACTAGCCGTTGGACTCATTTAAGGGTTTAGTGGCG
CAGCTAACGCGATAAGTTGACCGCCTGGGGAGTACGGCCGCAAGGTTAAAACTCAAAGGA
ATTGACGGGGGCCCGCACAAGCGGTGGAGCATGTGGTTTAATTCGATGCAACGCGAAGAA
CCTTACCAGCCCTTGACATCCTGGAAACTTACTAGAGATAGTTTGGTGCCTTCGGGAATC
CAGTGACAGGTGCTGCATGGCTGTCGTCAGCTCGTGTCGTGAGA
>gi|261208344|gb|FJ752447.1| Loripes lacteus gill symbiont clone 2C 16S ribosomal RNA gene, partial sequence
GTAGTCCACGCCGTAAACGATGTCAACTAGCCGTTGGACTCATTTAAGGGTTTAGTGGCG
CAGCTAACGCGATAAGTTGACCGCCTGGGGAGTACGGCCGCAAGGTTAAAACTCAAAGGA
ATTGACGGGGGCCCGCACAAGCGGTGGAGCATGTGGTTTAATTCGATGCAACGCGAAGAA
CCTTACCAGCCCTTGACATCCTGGAAACTTACTAGAGATAGTTTGGTGCCTTCGGGAATC
CAGTGACAGGTGCTGCATGGCTGTCGTCAGCTCGTGTCGTGAGA
>gi|261343261|gb|GQ853555.1| Loripes lacteus gill symbiont clone 1A 16S ribosomal RNA gene, partial sequence
GTAGTCCACGCCGTAAACGATGTCTACTAGTTGTCCGGAGTCTTGTATTCTGGGTAACGA
AGCTAACGCGATAAGTAGACCGCCTGGGGgAGTACGGCCGCAAGGTTAAAaACTCAAATG
AATTGACGGGGGgCCCGCACAAGCGGTGGAGCATGTtGGTTTAATTCGAAGCAACGCGAA
GAACCTTACCTGGCCTTGACATCCTGCGAATCCTTTAGAGATAGAGGAGTGCCTTCGGGA
ACGCAGAGACAGGTGCTGCATGGCTGTCGTCAGCTCGTGTCGTGAGA
>gi|261343262|gb|GQ853556.1| Loripes lacteus gill symbiont clone 1B 16S ribosomal RNA gene, partial sequence
GTAGTCCACGCCGTAAACGATGTCTACTAGTTGTCCGGAGTCTTGTATTCTGGGTAACGA
AGCTAACGCGATAAGTAGACCGCCTGGGGAGTACGGCCGCAAGGTTAAAACTCAAATGAA
TTGACGGGGGCCCGCACAAGCGGTGGAGCATGTGGTTTAATTCGAAGCAACGCGAAGAAC
CTTACCTGGCCTTGACATCCTGCGAATCCTTTAGAGATAGAGGAGTGCCTTCGGGAACGC
AGAGACAGGTGCTGCATGGCTGTCGTCAGCTCGTGTCGTGAGA
>gi|262205100|dbj|AB499617.1| Solemya pervernicosa gill symbiont gene for 16S ribosomal RNA, partial sequence
GTAGTCCACGCCGTAAACGATGTCAACTAGCCGTTGGGAAGCTTGACTTCTTAGTGGCGC
AGCTAACGCGATAAGTTGACCGCCTGGGGAGTACGGCCGCAAGGCTAAAACTCAAAGGAA
TTGACGGGGGCCCGCACAAGCGGTGGAGCATGTGGTTTAATTCGATGCAACGCGAAGAAC
CTTACCTGCCCTTGACATCCTCAGAACTTGTTAGAGATAACTTGGTGCCTTCGGGAACTG
AGTGACAGGTGCTGCATGGCTGTCGTCAGCTCGTGTCGTGAGA
>gi|262225714|dbj|AB499796.1| Bathymodiolus sp. gill symbiont gene for 16S rRNA, partial sequence, clone: Bsp6-2
GTAGTCCACGCCGTAAACGATGATAACTAGCCGTTGGGGGGATTTACCCTTTAGTGGCGA
AGCTAACGCGTTAAGTTATCCGCCTGGGGAGTACGGCCGCAAGGTTAAAACTCAAAGGAA
TTGACGGGGACCCGCACAAGCGGTGGAGCATGTGGTTTAATTCGATGCAACGCGAAGAAC
CTTACCTGGTCTTGACATACACGGAACTTTCCAGAGATGGATTGGTGCCTTCGGGAACCG
TGATACAGGTGCTGCATGGCTGTCGTCAGCTCGTGTCGTGAGA
>gi|262225715|dbj|AB499797.1| Bathymodiolus sp. gill symbiont gene for 16S rRNA, partial sequence, clone: Bsp8-12
GTAGTCCACGCCGTAAACGATGATAACTAGCCGTTGGGGGGATTTACCCTTTAGTGGCGA
AGCTAACGCGTTAAGTTATCCGCCTGGGGAGTACGGCCGCAAGGTTAAAACTCAAAGGAA
TTGACGGGGACCCGCACAAGCGGTGGAGCATGTGGTTTAATTCGATGCAACGCGAAGAAC
CTTACCTGGTCTTGACATACACGGAACTTTCCAGAGATGGATTGGTGCCTTCGGGAACCG
TGATACAGGTGCTGCATGGCTGTCGTCAGCTCGTGTCGTGAGA
>gi|27465048|gb|AY150183.1| Symbiont LP1 of Lyrodus pedicellatus 16S small subunit ribosomal RNA gene, partial sequence
GTAGTCCACGCCGTAAACGATGTCTACTAGCCGTTGGTTTCCTTGAGGAATCAGTGGCGC
AGCTAACGCAGTAAGTAGACCGCCTGGGGAGTACGGCCGCAAGGTTAAAACTCAAATGAA
TTGACGGGGGCCCGCACAAGCGGTGGAGCATGTGGTTTAATTCGAAGCAACGCGAAGAAC
CTTACCAGGTCTTGACATCCAGAGAACTTTGCAGAGATGCATTGGTGCCTTCGGGAATTC
TGAGACAGGTGCTGCATGGCTGTCGTCAGCTCGTGTCGTGAGA
>gi|27465049|gb|AY150184.1| Symbiont LP2 of Lyrodus pedicellatus 16S small subunit ribosomal RNA gene, partial sequence
GTAGTCCACGCTGTAAACGATGTCTACTAGTCGTTGGGCTCCTTGAGGGTTTAGTGGCGC
AGCTAACGCATTAAGTAGACCGCCTGGGGAGTACGGCCGCAAGGTTAAAACTCAAATGAA
TTGACGGGGGCCCGCACAAGCGGTGGAGCATGTGGTTTAATTCGAAGCTACGCGAAGAAC
CTTACCTACTCTTGACATCCTGATAACTTGGTAGAGATACCTTGGTGCCTTCGGGAAATC
AGTGACAGGTGCTGCATGGCTGTCGTCAGCTCGTGTCGTGAGA
>gi|27465064|gb|AY150578.1| Symbiont LP3 of Lyrodus pedicellatus 16S small subunit ribosomal RNA gene, partial sequence
GTAGTCCACGCCGTAAACGATGTCTACTAGCCGTTGGTTTCCTTGAGGAATCAGTGGCGC
AGCTAACGCAGTAAGTAGACCGCCTGGGGAGTACGGCCGCAAGGTTAAAACTCAAATGAA
TTGACGGGGGCCCGCACAAGCGGTGGAGCATGTGGTTTAATTCGAAGCAACGCGAAGAAC
CTTACCAGGTCTTGACATCCAGAGAACCTTTCAGAGATGAGAGGGTGCCTTCGGGAATTC
TGAGACAGGTGCTGCATGGCTGTCGTCAGCTCGTGTCGTGAGA
>gi|283776262|gb|GU302474.1| Uncultured bacterium clone Out12bac32 16S ribosomal RNA, partial sequence
GTAGTCCACGCCGTAAACGATGACAACTAGACGTTGGGTTCCTTAGAGGACTTAGTGTCG
AAGCTAACGCGTTAAGTTGTCCGCCTGGGGAGTACGGTCGCAAGATTAAAACTCAAAGGA
ATTGACGGGGGCCCGCACAAGCGGTGGAGCATGTGGTTTAATTCGATGCAACGCGAAGAA
CCTTACCATCCCTTGACATCCAGAGAATCTGTTAGAGATAGTAGAGTGCCTTCGGGAACT
CTGAGACAGGTGCTGCATGGCTGTCGTCAGCTCGTGTCGTGAGA
>gi|288269653|dbj|AB514585.1| Solemya sp. thioautotrophic gill symbiont gene for 16S rRNA, partial sequence
GTAGTCCACGCCGTAAACGATGTCAACTAGCCGTTGGGAAGCTTGGCTTCTTAGTGGCGC
AGCTAACGCGATAAGTTGACCGCCTGGGGAGTACGGCCGCAAGGCTAAAACTCAAAGGAA
TTGACGGGGGCCCGCACAAGCGGTGGAGCATGTGGTTTAATTCGATGCAACGCGAAGAAC
CTTACCTGCCCTTGACATCCTCAGAGCTTGTTAGAAATAACTTGGTGCCTTCGGGAACTG
AGTGACAGGTGCTGCATGGCTGTCGTCAGCTCGTGTCGTGAGA
>gi|28913255|gb|AY129107.2| Endosymbiont of Escarpia laminata 16S ribosomal RNA gene, partial sequence
GTAGTCCACGCCGTAAACGATGTCAATTAGCTGTTGGGCTCATTATAAGGGTTTAGTGGC
GAAGCTAACGCGATAAGTTGACCGCCTGGGGAGTACGGCCGCAAGGTTAAAACTCAAAGG
AATTGACGGGGGCCCGCACAAGCGGTGGAGCATGTGGTTTAATTCGATGCAACGCGAAGA
ACCTTACCTACCCTTGACATCCTCAGAACTTGTTAGAGATAACTTGGTGCCTTCGGGAAT
TGAGTGACAGGTGCTGCATGGCTGTCGTCAGCTCGTGTCGTGAGA
>gi|28913263|gb|AY129120.2| Endosymbiont of Ridgeia piscesae 16S ribosomal RNA gene, partial sequence
GTAGTCCACGCCGTAAACGATGTCAACTAGCCGTTGGGCTCATTATAAGGGCTTAGTGGC
GCAGCTAACGCGATAAGTTGACCGCCTGGGGAGTACGGCCGCAAGGTTAAAACTCAAAGG
AATTGACGGGGGCCCGCACAAGCGGTGGAGCATGTGGTTTAATTCGATGCAACGCGAAGA
ACCTTACCAGCCCTTGACATCCTCGGAACTTTCTAGAGATAGATTGGTGCCTTCGGGAGC
CGAGTGACAGGTGCTGCATGGCTGTCGTCAGCTCGTGTCGTGAGA
>gi|297523504|emb|FN600637.1| Olavius sp. associated proteobacterium Delta 1 16S rRNA gene, clone BCZO742
GTAGTCCACGCAGTAAACGGTGAACACTAGGTGTAGCGGGTATTGACCCCTGCTGTGCCG
CAGCAAACGCATTAAGTGTTCCGCCTGGGGAGTACGGCCGCAAGGTTAAAACTCAAAGGA
ATTGACGGGGGCCCGCACAAGCGGTGGAGCATGTGGTTTAATTCGACGCAACGCGAAGAA
CCTTACCTGGATTTGACATCCCGGGAATCTTTTTGAAAAATTAGAGTGCCCTTCGGGGAG
CCCGGTGACAGGTGCTGCATGGCTGTCGTCAGCTCGTGTCGTGAGA
>gi|298912960|emb|FN773194.1| Bacterium endosymbiont of Osedax mucofloris partial 16S rRNA gene, clone Omu 3 c93
GTAGTCCACGCCGTAAACGATGTCTACTAGCCGTTGGAAGACTTAGTTCTTTTAGTGGCG
CAGCTAACGCGATAAGTAGACCGCCTGGGGAGTACGGTCGCAAGATTAAAACTCAAATGA
ATTGACGGGGGCCCGCACAAGCGGTGGAGCATGTGGTTTAATTCGAAGCAACGCGAAGAA
CCTTACCTACTCTTGACATCCAGAGAACTTGCTAGAGATAGCTCGGTGCCTTCGGGAACT
CTGTGACAGGTGCTGCATGGCTGTCGTCAGCTCGTGTTGTGAAA
>gi|298912961|emb|FN773195.1| Bacterium endosymbiont of Osedax mucofloris partial 16S rRNA gene, clone Omu 3 c71
GTAGTCCACGCCGTAAACGATGTCTACTAGCCGTTGGAAGACTTAGTTCTTTTAGTGGCG
CAGCTAACGCGATAAGTAGACCGCCTGGGGAGTACGGTCGCAAGATTAAAACTCAAATGA
ATTGACGGGGGCCCGCACAAGCGGTGGAGCATGTGGTTTAATTCGAAGCAACGCGAAGAA
CCTTACCTACTCTTGACATCCAGAGAACTTGCTAGAGATAGCTCGGTGCCTTCGGGAACT
CTGTGACAGGTGCTGCATGGCTGTCGTCAGCTCGTGTTGTGAAA
>gi|298912962|emb|FN773196.1| Bacterium endosymbiont of Osedax mucofloris partial 16S rRNA gene, clone Omu 3 c69
GTAGTCCACGCCGTAAACGATGTCTACTAGCCGTTGGAAGACTTAGTTCTTTTAGTGGCG
CAGCTAACGCGATAAGTAGACCGCCTGGGGAGTACGGTCGCAAGATTAAAACTCAAATGA
ATTGACGGGGGCCCGCACAAGCGGTGGAGCATGTGGTTTAATTCGAAGCAACGCGAAGAA
CCTTACCTACTCTTGACATCCAGAGAACTTGCTAGAGATAGCTCGGTGCCTTCGGGAACT
CTGTGACAGGTGCTGCATGGCTGTCGTCAGCTCGTGTTGTGAAA
>gi|298912963|emb|FN773197.1| Bacterium endosymbiont of Osedax mucofloris partial 16S rRNA gene, clone Omu 3 c61
GTAGTCCACGCCGTAAACGATGTCTACTAGCCGTTGGAAGACTTAGTTCTTTTAGTGGCG
CAGCTAACGCGATAAGTAGACCGCCTGGGGAGTACGGTCGCAAGATTAAAACTCAAATGA
ATTGACGGGGGCCCGCACAAGCGGTGGAGCATGTGGTTTAATTCGAAGCAACGCGAAGAA
CCTTACCTACTCTTGACATCCAGAGAACTTGCTAGAGATAGCTCGGTGCCTTCGGGAACT
CTGTGACAGGTGCTGCATGGCTGTCGTCAGCTCGTGTTGTGAAA
>gi|298912964|emb|FN773198.1| Bacterium endosymbiont of Osedax mucofloris partial 16S rRNA gene, clone Omu 3 c51
GTAGTCCACGCCGTAAACGATGTCTACTAGCCGTTGGAAGACTTAGTTCTTTTAGTGGCG
CAGCTAACGCGATAAGTAGACCGCCTGGGGAGTACGGTCGCAAGATTAAAACTCAAATGA
ATTGACGGGGGCCCGCACAAGCGGTGGAGCATGTGGTTTAATTCGAAGCAACGCGGAGAA
CCTTACCTACTCTTGACATCCAGAGAACTTGCTAGAGATAGCTCGGTGCCTTCGGGAACT
CTGTGACAGGTGCTGCATGGCTGTCGTCAGCTCGTGTTGTGAAA
>gi|298912965|emb|FN773199.1| Bacterium endosymbiont of Osedax mucofloris partial 16S rRNA gene, clone Omu 3 c50
GTAGTCCACGCCGTAAACGATGTCTACTAGCCGTTGGAAGACTTAGTTCTTTTAGTGGCG
CAGCTAACGCGATAAGTAGACCGCCTGGGGAGTACGGTCGCAAGATTAAAACTCAAATGA
ATTGACGGGGGCCCGCACAAGCGGTGGAGCATGTGGTTTAATTCGAAGCAACGCGAAGAA
CCTTACCTACTCTTGACATCCAGAGAACTTGCTAGAGATAGCTCGGTGCCTTCGGGAACT
CTGTGACAGGTGCTGCATGGCTGTCGTCAGCTCGTGTTGTGAAA
>gi|298912966|emb|FN773200.1| Bacterium endosymbiont of Osedax mucofloris partial 16S rRNA gene, clone Omu 3 c37
GTAGTCCACGCCGTAAACGATGTCTACTAGCCGTTGGAAGACTTAGTTCTTTTAGTGGCG
CAGCTAACGCGATAAGTAGACCGCCTGGGGAGTACGGTCGCAAGATTAAAACTCAAATGA
ATTGACGGGGGCCCGCACAAGCGGTGGAGCATGTGGTTTAATTCGAAGCAACGCGAAGAA
CCTTACCTACTCTTGACATCCAGAGAACTTGCTAGAGATAGCTCGGTGCCTTCGGGAACT
CTGTGACAGGTGCTGCATGGCTGTCGTCAGCTCGTGTTGTGAAA
>gi|298912967|emb|FN773201.1| Bacterium endosymbiont of Osedax mucofloris partial 16S rRNA gene, clone Omu 3 c30
GTAGTCCACGCCGTAAACGATGTCTACTAGCCGTTGGAAGACTTAGTTCTTTTAGTGGCG
CAGCTAACGCGATAAGTAGACCGCCTGGGGAGTACGGTCGCAAGATTAAAACTCAAATGA
ATTGACGGGGGCCCGCACAAGCGGTGGAGCATGTGGTTTAATTCGAAGCAACGCGAAGAA
CCTTACCTGCTCTTGACATCCAGAGAACTTGCTAGAGATAGCTCGGTGCCTTCGGGAACT
CTGTGACAGGTGCTGCATGGCTGTCGTCAGCTCGTGTTGTGAAA
>gi|298912968|emb|FN773202.1| Bacterium endosymbiont of Osedax mucofloris partial 16S rRNA gene, clone Omu 3 c107
GTAGTCCACGCCGTAAACGATGTCTACTAGCCGTTGGAAGACTTAGTTCTTTTAGTGGCG
CAGCTAACGCGATAAGTAGACCGCCTGGGGAGTACGGTCGCAAGATTAAAACTCAAATGA
ATTGACGGGGGCCCGCACAAGCGGTGGAGCATGTGGTTTAATTCGAAGCAACGCGAAGAA
CCTTACCTACTCTTGACATCCAGAGAACTTGCTAGAGATAGCTCGGTGCCTTCGGGAACT
CTGTGACAGGTGCTGCATGGCTGTCGTCAGCTCGTGTTGTGAAA
>gi|298912969|emb|FN773203.1| Bacterium endosymbiont of Osedax mucofloris partial 16S rRNA gene, clone Omu 3 c70
GTAGTCCACGCCGTAAACGATGTCTACTAGCCGTTGGAAGACTTAGTTCTTTTAGTGGCG
CAGCTAACGCGATAAGTAGACCGCCTGGGGGGTACGGTCGCAAGATTAAAACTCAAATGA
ATTGACGGGGGCCCGCACAAGCGGTGGAGCATGTGGTTTAATTCGAAGCAACGCGAAGAA
CCTTACCTACTCTTGACATCCAGAGAACTTGCTAGAGATAGCTCGGTGCCTTCGGGAACT
CTGTGACAGGTGCTGCATGGCTGTCGTCAGCTCGTGTTGTGAAA
>gi|298912970|emb|FN773204.1| Bacterium endosymbiont of Osedax mucofloris partial 16S rRNA gene, clone Omu 6 c451
GTAGTCCACGCCGTAAACGATGTCAACTAGCCGTTGGGGAACTTGATTCTTTAGTGGCGC
AGCTAACGCGATAAGTTGACCGCCTGGGGAGTACGGTCGCAAGATTAAAACTCAAATGAA
TTGACGGGGGCCCGCACAAGCGGTGGAGCATGTGGTTTAATTCGAAGCAACGCGAAGAAC
CTTACCTACTCTTGACATCCAGAGAACTCGCTAGAGATAGCTTGGTGCCTTCGGGAACTC
TGAGACAGGTGCTGCATGGCTGTCGTCAGCTCGTGTTGTGAAA
>gi|298912971|emb|FN773205.1| Bacterium endosymbiont of Osedax mucofloris partial 16S rRNA gene, clone Omu 6 c503
GTAGTCCACGCCGTAAACGATGTCAACTAGCCGTTGGGGAACTTGATTCTTTAGTGGCGC
AGCTAACGCGATAAGTTGACCGCCTGGGGAGTACGGTCGCAAGATTAAAACTCAAATGAA
TTGACGGGGGCCCGCACAAGCGGTGGAGCATGTGGTTTAATTCGAAGCAACGCGAAGAAC
CTTACCTACTCTTGACATCCAGAGAACTCGCTAGAGATAGCTTGGTGCCTTCGGGAACTC
TGAGACAGGTGCTGCATGGCTGTCGTCAGCTCGTGTTGTGAAA
>gi|298912972|emb|FN773206.1| Bacterium endosymbiont of Osedax mucofloris partial 16S rRNA gene, clone Omu 6 c468
GTAGTCCACGCCGTAAACGATGTCAACTAGCCGTTGGGGAACTTGATTCTTTAGTGGCGC
AGCTAACGCGATAAGTTGACCGCCTGGGGAGTACGGTCGCAAGATTAAAACTCAAATGAA
TTGACGGGGGCCCGCACAAGCGGTGGAGCATGTGGTTTAATTCGAAGCAACGCGAAGAAC
CTTACCTACTCTTGACATCCAGAGAACTCGCTAGAGATAGCTTGGTGCCTTCGGGAACTC
TGAGACAGGTGCTGCATGGCTGTCGTCAGCTCGTGTTGTGAAA
>gi|298912973|emb|FN773207.1| Bacterium endosymbiont of Osedax mucofloris partial 16S rRNA gene, clone Omu 6 c496
GTAGTCCACGCCGTAAACGATGTCAACTAGCCGTTGGGGAACTTGATTCTTTAGTGGCGC
AGCTAACGCGATAAGTTGACCGCCTGGGGAGTACGGTCGCAAGATTAAAACTCAAATGAA
TTGACGGGGGCCCGCACAAGCGGTGGAGCATGTGGTTTAATTCGAAGCAACGCGAAGAAC
CTTACCTACTCTTGACATCCAGAGAACTCGCTAGAGATAGCTTGGTGCCTTCGGGAACTC
TGAGACAGGTGCTGCATGGCTGTCGTCAGCTCGCGTTGTGAAA
>gi|298912974|emb|FN773208.1| Bacterium endosymbiont of Osedax mucofloris partial 16S rRNA gene, clone Omu 6 c504
GTAGTCCACGCCGTAAACGATGTCAACTAGCCGTTGGGGAACTTGATTCTTTAGTGGCGC
AGCTAACGCGATAAGTTGACCGCCTGGGGAGTACGGTCGCAAGATTAAAACTCAAATGAA
TTGACGGGGGCCCGCACAAGCGGTGGAGCATGTGGTTTAATTCGAAGCAACGCGAAGAAC
CTTACCTACTCTTGACATCCAGAGAACTCGCTAGAGATAGCTTGGTGCCTTCGGGAACTC
TGAGACAGGTGCTGCATGGCTGTCGTCAGCTCGTGTTGTGAAA
>gi|298912975|emb|FN773209.1| Bacterium endosymbiont of Osedax mucofloris partial 16S rRNA gene, clone Omu 1 c274
GTAGTCCACGCCGTAAACGATGTCTACTAGCCGTTGGAAGACTTAGTTCTTTTAGTGGCG
CAGCTAACGCGATAAGTAGACCGCCTGGGGAGTACGGTCGCAAGATTAAAACTCAAATGA
ATTGACGGGGGCCCGCACAAGCGGTGGAGCATGTGGTTTAATTCGAAGCAACGCGAAGAA
CCTTACCTACTCTTGACATCCAGAGAACTTGCTAGAGATAGCTCGGTGCCTTCGGGAACT
CTGTGACAGGTGCTGCATGGCTGTCGTCAGCTCGTGTTGTGAAA
>gi|298912976|emb|FN773210.1| Bacterium endosymbiont of Osedax mucofloris partial 16S rRNA gene, clone Omu 1 c324
GTAGTCCACGCCGTAAACGATGTCTACTAGCCGTTGGAAGACTTAGTTCTTTTAGTGGCG
CAGCTAACGCGATAAGTAGACCGCCTGGGGAGTACGGTCGCAAGATTAAAACTCAAATGA
ATTGACGGGGGCCCGCACAAGCGGTGGAGCATGTGGTTTAATTCGAAGCAACGCGAAGAA
CCTTACCTACTCTTGACATCCAGAGAACTTGCTAGAGATAGCTCGGTGCCTTCGGGAACT
CTGTGACAGGTGCTGCATGGCTGTCGTCAGCTCGTGTTGTGAAA
>gi|298912977|emb|FN773211.1| Bacterium endosymbiont of Osedax mucofloris partial 16S rRNA gene, clone Omu 1 c251
GTAGTCCACGCCGTAAACGATGTCTACTAGCCGTTGGAAGACTTAGTTCTTTTAGTGGCG
CAGCTAACGCGATAAGTAGACCGCCTGGGGAGTACGGTCGCAAGATTAAAACTCAAATGA
ATTGACGGGGGCCCGCACAAGCGGTGGAGCATGTGGTTTAATTCGAAGCAACGCGAAGAA
CCTTACCTACTCTTGACATCCAGAGAACTTGCTAGAGATAGCTCGGTGCCTTCGGGAACT
CTGTGACAGGTGCTGCATGGCTGTCGTCAGCTCGTGTTGTGAAA
>gi|298912978|emb|FN773212.1| Bacterium endosymbiont of Osedax mucofloris partial 16S rRNA gene, clone Omu TD19 c3392
GTAGTCCACGCCGTAAACGATGTCTACTAGCCGTTGGAAGACTTAGTTCTTTTAGTGGCG
CAGCTAACGCGATAAGTAGACCGCCTGGGGAGTACGGTCGCAAGATTAAAACTCAAATGA
ATTGACGGGGGCCCGCACAAGCGGTGGAGCATGTGGTTTAATTCGAAGCAACGCGAAGAA
CCTTACCTACTCTTGACATCCAGAGAACTTGCTAGAGATAGCTCGGTGCCTTCGGGAACT
CTGTGACAGGTGCTGCATGGCTGTCGTCAGCTCGTGTTGTGAAA
>gi|298912979|emb|FN773213.1| Bacterium endosymbiont of Osedax mucofloris partial 16S rRNA gene, clone Omu TD19 c3398
GTAGTCCACGCCGTAAACGATGTCTACTAGCCGTTGGAAGACTTAGTTCTTTTAGTGGCG
CAGCTAACGCGATAAGTAGACCGCCTGGGGAGTACGGTCGCAAGATTAAAACTCAAATGA
ATTGACGGGGGCCCGCACAAGCGGTGGAGCATGTGGTTTAATTCGAAGCAACGCGAAGAA
CCTTACCTACTCTTGACATCCAGAGAACTTGCTAGAGATAGCTCGGTGCCTTCGGGAACT
CTGTGACAGGTGCTGCATGGCTGTCGTCAGCTCGTGTTGCGAAA
>gi|298912980|emb|FN773214.1| Bacterium endosymbiont of Osedax mucofloris partial 16S rRNA gene, clone Omu TD19 c3401
GTAGTCCACGCCGTAAACGATGTCTACTAGCCGTTGGAAGACTTAGTTCTTTTAGTGGCG
CAGCTAACGCGATAAGTAGACCGCCTGGGGAGTACGGTCGCAAGATTAAAACTCAAATGA
ATTGACGGGGGCCCGCACAAGCGGTGGAGCATGTGGTTTAATTCGAAGCAACGCGAAGAA
CCTTACCTACTCTTGACATCCAGAGAACTTGCTAGAGATAGCTCGGTGCCTTCGGGAACT
CTGTGACAGGTGCTGCATGGCTGTCGTCAGCTCGTGTTGTGAAA
>gi|298912981|emb|FN773215.1| Bacterium endosymbiont of Osedax mucofloris partial 16S rRNA gene, clone Omu TD1 c1046
GTAGTCCACGCCGTAAACGATGTCTACTAGCCGTTGGAAGACTTAGTTCTTTTAGTGGCG
CAGCTAACGCGATAAGTAGACCGCCTGGGGAGTACGGTCGCAAGATTAAAACTCAAATGA
ATTGACGGGGGCCCGCACAAGCGGTGGAGCATGTGGTTTAATTCGAAGCAACGCGAAGAA
CCTTACCTACTCTTGACATCCAGAGAACTTGCTAGAGATAGCTCGGTGCCTTCGGGAACT
CTGTGACAGGTGCTGCATGGCTGTCGTCAGCTCGTGTTGTGAAA
>gi|298912982|emb|FN773216.1| Bacterium endosymbiont of Osedax mucofloris partial 16S rRNA gene, clone Omu TD1 c1050
GTAGTCCACGCCGTAAACGATGTCTACTAGCCGTTGGGAAACTTGATTTCTTAGTGGCGC
AGCTAACGCAATAAGTAGACCGCCTGGGGAGTACGGCCGCAAGGTTAAAACTCAAATGAA
TTGACGGGGGCCCGCACAAGCGGTGGAGCATGTGGTTTAATTCGACGCAACGCGAAGAAC
CTTACCTACTCTTGAAATCCAGAGAATTCGCTAGAGATAGCTTAGTGCCTTCGGGAACTC
TGTGACAGGTGCTGCATGGCTGTCGTCAGCTCGTGTCGTGAGA
>gi|298912983|emb|FN773217.1| Bacterium endosymbiont of Osedax mucofloris partial 16S rRNA gene, clone Omu TD1 c1075
GTAGTCCACGCCGTAAACGATGTCTACTAGCCGTTGGAAGACTTAGTTCTTTTAGTGGCG
CAGCTAACGCGATAAGTAGACCGCCTGGGGAGTACGGTCGCAAGATTAAAACTCAAATGA
ATTGACGGGGGCCCGCACAAGCGGTGGAGCATGTGGTTTAATTCGAAGCAACGCGAAGAA
CCTTACCTACTCTTGACATCCAGAGAACTTGCTAGAGATAGCTCGGTGCCTTCGGGAACT
CTGTGACAGGTGCTGCATGGCTGTCGTCAGCTCGTGTTGTGAAA
>gi|298912984|emb|FN773218.1| Bacterium endosymbiont of Osedax mucofloris partial 16S rRNA gene, clone Omu TD1 c1077
GTAGTCCACGCCGTAAACGATGTCTACTAGCCGTTGGAAGACTTAGTTCTTTTAGTGGCG
CAGCTAACGCGATAAGTAGACCGCCTGGGGAGTACGGTCGCAAGATTAAAACTCAAATGA
ATTGACGGGGGCCCGCACAAGCGGTGGAGCATGTGGTTTAATTCGAAGCAACGCGAAGAA
CCTTACCTACTCTTGACATCCAGAGAACTTGCTAGAGATAGCTCGGTGCCTTCGGGAACT
CTGTGACAGGTGCTGCATGGCTGTCGTCAGCTCGTGTTGTGAAA
>gi|298912985|emb|FN773219.1| Bacterium endosymbiont of Osedax mucofloris partial 16S rRNA gene, clone Omu TD2 c1402
GTAGTCCACGCCGTAAACGATGTCTACTAGCCGTTGGAAGACTTAGTTCTTTTAGTGGCG
CAGCTAACGCGATAAGTAGACCGCCTGGGGAGTACGGTCGCAAGATTAAAACTCAAATGA
ATTGACGGGGGCCCGCACAAGCGGTGGAGCATGTGGTTTAATTCGAAGCAACGCGAAGAA
CCTTACCTACTCTTGACATCCAGAGAACTTGCTAGAGATAGCTCGGTGCCTTCGGGAACT
CTGTGACAGGTGCTGCATGGCTGTCGTCAGCTCGTGTTGTGAAA
>gi|298912986|emb|FN773220.1| Bacterium endosymbiont of Osedax mucofloris partial 16S rRNA gene, clone Omu TD2 c1427
GTAGTCCACGCCGTAAACGATGTCTACTAGCCGTTGGAAGACTTAGTTCTTTTAGTGGCG
CAGCTAACGCGATAAGTAGACCGCCTGGGGAGTACGGTCGCAAGATTAAAACTCAAATGA
ATTGACGGGGGCCCGCACAAGCGGTGGAGCGTGTGGTTTAATTCGAAGCAACGCGAAGAA
CCTTACCTACTCTTGACATCCAGAGAACTTGCTAGAGATAGCTCGGTGCCTTCGGGAACT
CTGTGACAGGTGCTGCATGGCTGTCGTCAGCTCGTGTTGTGAAA
>gi|298912987|emb|FN773221.1| Bacterium endosymbiont of Osedax mucofloris partial 16S rRNA gene, clone Omu TD3 c3114
GTAGTCCACGCCGTAAACGATGTCTACTAGCCGTTGGAAGACTTAGTTCTTTTCGTGGCG
CAGCTAACGCGATAAGTAGACCGCCTGGGGAGTACGGTCGCAAGATTAAAACTCAAATGA
ATTGACGGGGGCCCGCACAAGCGGTGGAGCATGTGGTTTAATTCGAAGCAACGCGAAGAA
CCTTACCTACTCTTGACATCCAGAGAACTTGCTAGAGATAGCTCGGTGCCTTCGGGAACT
CTGTGACAGGTGCTGCATGGCTGTCGTCAGCTCGTGTTGTGAAA
>gi|298912988|emb|FN773222.1| Bacterium endosymbiont of Osedax mucofloris partial 16S rRNA gene, clone Omu TD3 c3124
GTAGTCCACGCCGTAAACGATGTCTACTAGCCGTTGGAAGACTTAGTTCTTTTAGTGGCG
CAGCTAACGCGATAAGTAGACCGCCTGGGGAGTACGGTCGCAAGATTAAAACTCAAATGA
ATTGACGGGGGCCCGCACAAGCGGTGGAGCATGTGGTTTAATTCGAAGCAACGCGAAGAA
CCTTACCTACTCTTGACATCCAGAGAATTTGCTAGAGATAGCTTAGTGCCTTCGGGAACT
CTGTGACAGGTGCTGCATGGCTGTCGTCAGCTCGTGTTGTGAAA
>gi|298912989|emb|FN773223.1| Bacterium endosymbiont of Osedax mucofloris partial 16S rRNA gene, clone Omu TD3 c3152
GTAGTCCACGCCGTAAACGATGTCTACTAGCCGTTGGAAGACTTAGTTCTTTTAGTGGCG
CAGCTAACGCGATAAGTAGACCGCCTGGGGAGTACGGTCGCAAGATTAAAACTCAAATGA
ATTGACGGGGGCCCGCACAAGCGGTGGAGCATGTGGTTTAATTCGAAGCAACGCGAAGAA
CCTTACCTACTCTTGACATCCAGAGAACTTGCTAGAGATAGCTCGGTGCCTTCGGGAACT
CTGTGACAGGTGCTGCATGGCTGTCGTCAGCTCGTGTTGTGAAA
>gi|298912990|emb|FN773224.1| Bacterium endosymbiont of Osedax mucofloris partial 16S rRNA gene, clone Omu TD3 c3156
GTAGTCCACGCCGTAAACGATGTCTACTAGCCGTTGGAAAACTTAGTTCTTTTAGTGGCG
CAGCTAACGCGATAAGTAGACCGCCTGGGGAGTACGGTCGCAAGATTAAAACTCAAATGA
ATTGACGGGGGCCCGCACAAGCGGTGGAGCATGTGGTTTAATTCGAAGCAACGCGAAGAA
CCTTACCTACTCTTGACATCCAGAGAACTTGCTAGAGATAGCTCGGTGCCTTCGGGAACT
CTGTGACAGGTGCTGCATGGCTGTCGTCAGCTCGTGTTGTGAAA
>gi|298912991|emb|FN773225.1| Bacterium endosymbiont of Osedax mucofloris partial 16S rRNA gene, clone Omu TD4 c1782
GTAGTCCACGCCGTAAACGATGTCTACTAGCCGTTGGAAGACTTAGTTCTTTTAGTGGCG
CAGCTAACGCGATAAGTAGACCGCCTGGGGAGTACGGTCGCAAGATTAAAACTCAAATGA
ATTGACGGGGGCCCGCACAAGCGGTGGAGCATGTGGTTTAATTCGAAGCAACGCGAAGAA
CCTTACCTACTCTTGACATCCAGAGAACTTGCTAGGGATAGCTCGGTGCCTTCGGGAACT
CTGTGACAGGTGCTGCATGGCTGTCGTCAGCTCGTGTTGTGAAA
>gi|298912992|emb|FN773226.1| Bacterium endosymbiont of Osedax mucofloris partial 16S rRNA gene, clone Omu TD4 c1800
GTAGTCCACGCCGTAAACGATGTCTACTAGCCGTTGGAAGACTTAGTTCTTTTAGTGGCG
CAGCTAACGCGATAAGTAGACCGCCTGGGGAGTACGGTCGCAAGATTAAAACTCAAATGA
ATTGACGGGGGCCCGCACAAGCGGTGGAGCATGTGGTTTAATTCGAAGCAACGCGAAGAA
CCTTACCTACTCTTGACATCCAGAGAACTTGCTAGAGATAGCTCGGTGCCTTCGGGAACT
CTGTGACAGGTGCTGCATGGCTGTCGTCAGCTCGTGTTGTGAAA
>gi|298912993|emb|FN773227.1| Bacterium endosymbiont of Osedax mucofloris partial 16S rRNA gene, clone Omu TD73 c3868
GTAGTCCACGCCGTAAACGATGTCTACTAGCCGTTGGAAGACTTGATCTTTTAGTGGCGA
AGCTAACGCGATAAGTAGACCGCCTGGGGAGTACGGCCGCAAGGTTAAAACTCAAATGAA
TTGACGGGGGCCCGCACACGCGGTGGAGCATGTGGTTTAATTCGACGCAACGCGAAGAAC
CTTACCAACTCTTGACATCCAGAGAATTCGCTAGAGATAGCTTAGTGCCTTCGGGAACTC
TGAGACAGGTGCTGCATGGCTGTCGTCAGCTCGTGTTGTGAAA
>gi|298912994|emb|FN773228.1| Bacterium endosymbiont of Osedax mucofloris partial 16S rRNA gene, clone Omu TD74 c2360
GTAGTCCACGCCGTAAACGATGTCTACTAGCCGTTGGGAAACTTGATTTCTTAGTGGCGC
AGCTAACGCAATAAGTAGACCGCCTGGGGAGTACGGCCGCAAGGTTAAAACTCAAATGAA
TTGACGGGGGCCCGCACAAGCGGTGGAGCATGTGGTTTAATTCGACGCAACGCGAAGAAC
CTTACCTACTCTTGAAATCCAGAGAATTCGCTAGAGATAGCTTAGTGCCTTCGGGAACTC
TGTGACAGGTGCTGCATGGCTGTCGTCAGCTCGTGTTGTGAAA
>gi|298912995|emb|FN773229.1| Bacterium endosymbiont of Osedax mucofloris partial 16S rRNA gene, clone Omu TD74 c2373
GTAGTCCACGCCGTAAACGATGACTACTAGCCGTTGGGAAACTTGATTTCTTAGTGGCGC
AGCTAACGCAATAAGTAGACCGCCTGGGGAGTACGGCCGCAAGGTTAAAACTCAAATGAA
TTGACGGGGGCCCGCACAAGCGGTGGAGCATGTGGCTTAATTCGACGCAACGCGAAGAAC
CTTACCTACTCTTGAAATCCAGAGAATTCGCTAGAGATAGCTTAGTGCCTTCGGGAACTC
TGTGACAGGTGCTGCATGGCTGTCGTCAGCTCGTGTTGTGAAA
>gi|298912996|emb|FN773230.1| Bacterium endosymbiont of Osedax mucofloris partial 16S rRNA gene, clone Omu TD76 c2687
GTAGTCCACGCCGTAAACGACGTCTACTAGCCGTTGGGAAACTTGATTTCTTAGTGGCGC
AGCTAACGCAATAAGTAGACCGCCTGGGGAGTACGGCCGCAAGGTTAAAACTCAAATGAA
TTGACGGGGGCCCGCACAAGCGGTGGAGCATGTGGTTTAATTCGACGCAACGCGAAGAAC
CTTACCTACTCTTGAAATCCAGAGAATTCGCTAGAGATAGCTTAGTGCCTTCGGGAACTC
TGTGACAGGTGCTGCATGGCTGTCGTCAGCTCGTGTTGTGAAA
>gi|298912997|emb|FN773231.1| Bacterium endosymbiont of Osedax mucofloris partial 16S rRNA gene, clone Omu 9 c4744
GTAGTCCACGCCGTAAACGATGTCTACTAGCCGTTGGGAAACTTGATTTCTTAGTGGCGC
AGCTAACGCAATAAGTAGACCGCCTGGGGAGTACGGCCGCAAGGTTAAAACTCAAATGAA
TTGACGGGGGCCCGCACAAGCGGTGGAGCATGTGGTTTAATTCGACGCAACGCGAAGAAC
CTTACCTACTCTTGAAATCCAGAGAATTCGCTAGAGATAGCTTAGTGCCTTCGGGAACTC
TGTGACAGGTGCTGCATGGCTGTCGTCAGCTCGTGTCGTGAGA
>gi|298912998|emb|FN773232.1| Bacterium endosymbiont of Osedax mucofloris partial 16S rRNA gene, clone Omu 9 c4772
GTAGTCCACGCCGTAAACGATGTCTACTAGCCGTTGGGAAACTTGATTTCTTAGTGGCGC
AGCTAACGCAATAAGTAGACCGCCTGGGGAGTACGGCCGCAAGGTTAAAACTCAAATGAA
TTGACGGGGGCCCGCACAAGCGGTGGAGCATGTGGTTTAATTCGACGCAACGCGAAGAAC
CTTACCTACTCTTGAAATCCAGAGAATTCGCTAGAGATAGCTTAGTGCCTTCGGGAACTC
TGTGACAGGTGCTGCATGGCTGTCGTCAGCTCGTGTCGTGAGA
>gi|298912999|emb|FN773233.1| Bacterium endosymbiont of Osedax mucofloris partial 16S rRNA gene, clone Omu 9 c4791
GTAGTCCACGCCGTAAACGATGTCTACTAGCCGTTGGGAAACTTGATTTCTTAGTGGCGC
AGCTAACGCAATAAGTAGACCGCCTGGGGAGTACGGCCGCAAGGTTAAAACTCAAATGAA
TTGACGGGGGCCCGCACAAGCGGTGGAGCATGTGGTTTAATTCGACGCAACGCGAAGAAC
CTTACCTACTCTTGAAATCCAGAGAATTCGCTAGAGATAGCTTAGTGCCTTCGGGAACTC
TGTGACAGGTGCTGCATGGCTGTCGTCAGCTCGTGTCGTGAGA
>gi|298913000|emb|FN773234.1| Bacterium endosymbiont of Osedax mucofloris partial 16S rRNA gene, clone Omu 9 c4741
GTAGTCCACGCCGTAAACGATGTCTACTAGCCGTTGGGAAACTTGATTTCTTAGTGGCGC
AGCTAACGCAATAAGTAGACCGCCTGGGGAGTACGGCCGCAAGGTTAAAACTCAAATGAA
TTGACGGGGGCCCGCACAAGCGGTGGAGCATGTGGTTTAATTCGACGCAACGCGAAGAAC
CTTACCTACTCTTGAAATCCAGAGAATTCGCTAGAGATAGCTTAGTGCCTTCGGGAACTC
TGTGACAGGTGCTGCATGGCTGTCGTCAGCTCGTGTCGTGAGA
>gi|298913001|emb|FN773235.1| Bacterium endosymbiont of Osedax mucofloris partial 16S rRNA gene, clone Omu TD74 c2392
GTAGTCCACGCCGTAAACGATGTCTACTAGCCGTTGGGAAACTTGATTTCTTAGTGGCGC
AGCTAACGCAATAAGTAGACCGCCTGGGGAGTACGGCCGCAAGGTTAAAACTCAAATGAA
TTGACGGGGGCCCGCACAAGCGGTGGAGCATGTGGTTTAATTCGACGCAACGCGAAGAAC
CTTACCTACTCTTGAAATCCAGAGAATTCGCTAGAGATAGCTTAGTGCCTTCGGGAACTC
TGTGACAGGTGCTGCATGGCTGTCGTCAGCTCGTGTTGTGAAA
>gi|298913002|emb|FN773236.1| Bacterium endosymbiont of Osedax mucofloris partial 16S rRNA gene, clone Omu 19 c5406
GTAGTCCACGCCGTAAACGATGTCAACTAGCCGTTGGGGAACTTGATTCTTTAGTGGCGC
AGCTAACGCGATAAGTTGACCGCCTGGGGAGTACGGTCGCAAGATTAAAACTCAAATGAA
TTGACGGGGGCCCGCACAAGCGGTGGAGCATGTGGTTTAATTCGAAGCAACGCGAAGAAC
CTTACCTACTCTTGACATCCAGAGAACTCGCTAGAGATAGCTTGGTGCCTTCGGGAACTC
TGAGACAGGTGCTGCATGGCTGTCGTCAGCTCGTGTTGTGAAA
>gi|298913003|emb|FN773237.1| Bacterium endosymbiont of Osedax mucofloris partial 16S rRNA gene, clone Omu 18 c5352
GTAGTCCACGCCGTAAACGATGTCAACTAGCCGTTGGGGAACTTGATTCTTTAGTGGCGC
AGCTAACGCGATAAGTTGACCGCCTGGGGAGTACGGTCGCAAGATTAAAACTCAAATGAA
TTGACGGGGGCCCGCACAAGCGGTGGAGCATGTGGTTTAATTCGAAGCAACGCGAAGAAC
CTTACCTACTCTTGACATCCAGAGAACTCGCTAGAGATAGCTTGGTGCCTTCGGGAACTC
TGAGACAGGTGCTGCATGGCTGTCGTCAGCTCGTGTTGTGAAA
>gi|298913004|emb|FN773238.1| Bacterium endosymbiont of Osedax mucofloris partial 16S rRNA gene, clone Omu 18 c5328
GTAGTCCACGCCGTAAACGATGTCAACTAGCCGTTGGGGAACTTGATTCTTTAGTGGCGC
AGCTAACGCGATAAGTTGACCGCCTGGGGAGTACGGTCGCAAGATTAAAACTCAAATGAA
TTGACGGGGGCCCGCACAAGCGGTGGAGCATGTGGTTTAATTCGAAGCAACGCGAAGAAC
CTTACCTACTCTTGACATCCAGAGAACTCGCTAGAGATAGCTTGGTGCCTTCGGGAACTC
TGAGACAGGTGCTGCATGGCTGTCGTCAGCTCGTGTTGTGAAA
>gi|298913005|emb|FN773239.1| Bacterium endosymbiont of Osedax mucofloris partial 16S rRNA gene, clone Omu 18 c5272
GTAGTCCACGCCGTAAACGATGTCAACTAGCCGTTGGGGAACTTGATTCTTTAGTGGCGC
AGCTAACGCGATAAGTTGACCGCCTGGGGAGTACGGTCGCAAGATTAAAACTCAAATGAA
TTGACGGGGGCCCGCACAAGCGGTGGAGCATGTGGTTTAATTCGAAGCAACGCGAAGAAC
CTTACCTACTCTTGACATCCAGAGAACTCGCTAGAGATAGCTTGGTGCCTTCGGGAACTC
TGAGACAGGTGCTGCATGGCTGTCGTCAGCTCGTGTTGTGAAA
>gi|298913006|emb|FN773240.1| Bacterium endosymbiont of Osedax mucofloris partial 16S rRNA gene, clone Omu 19 c5359
GTAGTCCACGCCGTAAACGATGTCAACTAGCCGTTGGGGAACTTGATTCTTTAGTGGCGC
AGCTAACGCGATAAGTTGACCGCCTGGGGAGTACGGTCGCAAGATTAAAACTCAAATGAA
TTGACGGGGGCCCGCACAAGCGGTGGAGCATGTGGTTTAATTCGAAGCAACGCGAAGAAC
CTTACCTACTCTTGACATCCAGAGAACTCGCTAGAGATAGCTTGGTGCCTTCGGGAACTC
TGAGACAGGTGCTGCATGGCTGTCGTCAGCTCGTGTTGTGAAA
>gi|298913007|emb|FN773241.1| Bacterium endosymbiont of Osedax mucofloris partial 16S rRNA gene, clone Omu 19 c5452
GTAGTCCACGCCGTAAACGATGTCAACTAGCCGTTGGGGAACTTGATTCTTTAGTGGCGC
AGCTAACGCGATAAGTTGACCGCCTGGGGAGTACGGTCGCAAGATTAAAACTCAAATGAA
TTGACGGGGGCCCGCACAAGCGGTGGAGCATGTGGTTTAATTCGAAGCAACGCGAAGAAC
CTTACCTACTCTTGACATCCAGAGAACTCGCTAGAGATAGCTTGGTGCCTTCGGGAACTC
TGAGACAGGTGCTGCATGGCTGTCGTCAGCTCGTGTTGTGAAA
>gi|298913008|emb|FN773242.1| Bacterium endosymbiont of Osedax mucofloris partial 16S rRNA gene, clone Omu TD1 c1008
GTAGTCCACGCCGTAAACGATGTCTACTAGCCGTTGGGAAACTTGATTTCTTAGTGGCGC
AGCTAACGCAATAAGTAGACCGCCTGGGGAGTACGGCCGCAAGGTTAAAACTCAAATGAA
TTGACGGGGGCCCGCACAAGCGGTGGAGCATGTGGTTTAATTCGACGCAACGCGAAGAAC
CTTACCTACTCTTGAAATCCAGAGAATTCGCTAGAGATAGCTTAGTGCCTTCGGGAACTC
TGTGACAGGTGCTGCATGGCTGTCGTCAGCTCGTGTCGTGAGA
>gi|298913009|emb|FN773243.1| Bacterium endosymbiont of Osedax mucofloris partial 16S rRNA gene, clone Omu TD1 c1015
GTAGTCCACGCCGTAAACGATGTCTACTAGCCGTTGGGAAACTTGATTTCTTAGTGGCGC
AGCTAACGCAATAAGTAGACCGCCTGGGGAGTACGGCCGCAAGGTTAAAGCTCAAATGAA
TTGACGGGGGCCCGCACAAGCGGTGGAGCATGTGGTTTAATTCGACGCAACGCGAAGAAC
CTTACCTACTCTTGAAATCCAGAGAATTCGCTAGAGATAGCTTAGTGCCTTCGGGAACTC
TGTGACAGGTGCTGCATGGCTGTCGTCAGCTCGTGTCGTGAGA
>gi|298913010|emb|FN773244.1| Bacterium endosymbiont of Osedax mucofloris partial 16S rRNA gene, clone Omu TD1 c999
GTAGTCCACGCCGTAAACGATGTCTACTAGCCGTTGGGAAACTTGATTTCTTAGTGGCGC
AGCTAACGCAATAAGTAGACCGCCTGGGGAGTACGGCCGCAAGGTTAAAACTCAAATGAA
TTGACGGGGGCCCGCACAAGCGGTGGAGCATGTGGTTTAATTCGACGCAACGCGAAGAAC
CTTACCTACTCTTGAAATCCAGAGAATTCGCTAGAGATAGCTTAGTGCCTTCGGGAACTC
TGTGACAGGTGCTGCATGGCTGTCGTCAGCTCGTGTCGTGAGA
>gi|298913011|emb|FN773245.1| Bacterium endosymbiont of Osedax mucofloris partial 16S rRNA gene, clone Omu TD1 c1017
GTAGTCCACGCCGTAAACGATGTCTACTAGCCGTTGGGAAACTTGATTTCTTAGTGGCGC
AGCTAACGCAATAAGTAGACCGCCTGGGGAGTACGGCCGCAAGGTTAAAACTCAAATGAA
TTGACGGGGGCCCGCACAAGCGGTGGAGCATGTGGTTTAATTCGACGCAACGCGAAGAAC
CTTACCTACTCTTGAAATCCAGAGAATTCGCTAGAGATAGCTTAGTGCCTTCGGGAACTC
TGTGACAGGTGCTGCATGGCTGTCGTCAGCTCGTGTCGTGAGA
>gi|298913012|emb|FN773246.1| Bacterium endosymbiont of Osedax mucofloris partial 16S rRNA gene, clone Omu TD1 c1027
GTAGTCCACGCCGTAAACGATGTCTACTAGCCGTTGGGAAACTTGATTTCTTAGTGGCGC
AGCTAACGCAATAAGTAGACCGCCTGGGGAGTACGGCCGCAAGGTTAAAACTCAAATGAA
TTGACGGGGGCCCGCACAAGCGGTGGAGCATGTGGTTTAATTCGACGCAACGCGAAGAAC
CTTACCTACTCTTGAAATCCAGAGAATTCGCTAGAGATAGCTTAGTGCCTTCGGGAACTC
TGTGACAGGTGCTGCATGGCTGTCGTCAGCTCGTGTCGTGAGA
>gi|298913013|emb|FN773247.1| Bacterium endosymbiont of Osedax mucofloris partial 16S rRNA gene, isolate Os8mOOs2, clone Omu TD2 c1377
GTAGTCCACGCCGTAAACGATGTCTACTAGCCGTTGGGAAACTTGATTTCTTAGTGGCGC
AGCTAACGCAATAAGTAGACCGCCTGGGGAGTACGGCCGCAAGGTTAAAACTCAAATGAA
TTGACGGGGGCCCGCACAAGCGGTGGAGCATGTGGTTTAATTCGACGCAACGCGAAGAAC
CTTACCTACTCTTGAAATCCAGAGAATTCGCTAGAGATAGCTTAGTGCCTTCGGGAGCTC
TGTGACAGGTGCTGCATGGCTGTCGTCAGCTCGTGTCGTGAGA
>gi|298913014|emb|FN773248.1| Bacterium endosymbiont of Osedax mucofloris partial 16S rRNA gene, clone Omu TD2 c1389
GTAGTCCACGCCGTAAACGATGTCTACTAGCCGTTGGGAAACTTGATTTCTTAGTGGCGC
AGCTAACGCAATAAGTAGACCGCCTGGGGAGTACGGCCGCAAGGTTAAAACTCAAATGAA
TTGACGGGGGCCCGCACAAGCGGTGGAGCATGTGGTTTAATTCGACGCAACGCGAAGAAC
CTTACCTACTCTTGAAATCCAGAGAATTCGCTAGAGATAGCTTAGTGCCTTCGGGAACTC
TGTGACAGGTGCTGCATGGCTGTCGTCAGCTCGTGTCGTGAGA
>gi|298913015|emb|FN773249.1| Bacterium endosymbiont of Osedax mucofloris partial 16S rRNA gene, clone Omu TD2 c1401
GTAGTCCACGCCGTAAACGATGTCTACTAGCCGTTGGGAAACTTGATTTCTTAGTGGCGC
AGCTAACGCAATAAGTAGACCGCCTGGGGAGTACGGCCGCAAGGTTAAAACTCAAATGAA
TTGACGGGGGCCCGCACAAGCGGTGGAGCATGTGGTTTAATTCGACGCAACGCGAAGAAC
CTTACCTACTCTTGAAATCCAGAGAATTCGCTAGAGATAGCTTAGTGCCTTCGGGAACTC
TGTGACAGGTGCTGCATGGCTGTCGTCAGCTCGTGTCGTGAGA
>gi|298913016|emb|FN773250.1| Bacterium endosymbiont of Osedax mucofloris partial 16S rRNA gene, clone Omu TD2 c1372
GTAGTCCACGCCGTAAACGATGTCTACTAGCCGTTGGAAGACTTGATCTTTTAGTGGCGA
AGCTAACGCGATAAGTAGACCGCCTGGGGAGTACGGCCGCAAGGTTAAAACTCAAATGAA
TTGACGGGGGCCCGCACAAGCGGTGGAGCATGTGGTTTAATTCGACGCAACGCGAAGAAC
CTTACCAACTCTTGACATCCAGAGAATTCGCTAGAGATAGCTTAGTGCCTTCGGGAACTC
TGAGACAGGTGCTGCATGGCTGTCGTCAGCTCGTGTTGTGAAA
>gi|298913017|emb|FN773251.1| Bacterium endosymbiont of Osedax mucofloris partial 16S rRNA gene, clone Omu 19 c5441
GTAGTCCACGCCGTAAACGATGTCTACTAGCCGTTGGAAGACTTAGTTCTTTTAGTGGCG
CAGCTAACGCGATAAGTAGACCGCCTGGGGAGTACGGTCGCAAGATTAAAACTCAAATGA
ATTGACGGGGGCCCGCACAAGCGGTGGAGCATGTGGTTTAATTCGAAGCAACGCGAAGAA
CCTTACCTACTCTTGACATCCAGAGAACTTGCTAGAGATAGCTCGGTGCCTTCGGGAACT
CTGTGACAGGTGCTGCATGGCTGTCGTCAGCTCGTGTTGTGAAA
>gi|298913018|emb|FN773252.1| Bacterium endosymbiont of Osedax mucofloris partial 16S rRNA gene, clone Omu 19 c5451
GTAGTCCACGCCGTAAACGATGTCTACTAGCCGTTGGAAGACTTAGTTCTTTTAGTGGCG
CAGCTAACGCGATAAGTAGACCGCCTGGGGAGTACGGTCGCAAGATCAAAACTCAAATGA
ATTGACGGGGGCCCGCACAAGCGGTGGAGCATGTGGTTTAATTCGAAGCAACGCGAAGAA
CCTTACCTACTCTTGACATCCAGAGAACTTGCTAGAGATAGCTCGGTGCCTTCGGGAACT
CTGTGACAGGTGCTGCATGGCTGTCGTCAGCTCGTGTTGTGAAA
>gi|298913019|emb|FN773253.1| Bacterium endosymbiont of Osedax mucofloris partial 16S rRNA gene, clone Omu TD1 c1022
GTAGTCCACGCCGTAAACGATGTCTACTAGCCGTTGGAAGACTTAGTTCTTTTAGTGGCG
CAGCTAACGCGATAAGTAGACCGCCTGGGGAGTACGGTCGCAAGATTAAAACTCAAATGA
ATTGACGGGGGCCCGCACAAGCGGTGGAGCATGTGGTTTAATTCGAAGCAACGCGAAGAA
CCTTACCTACTCTTGACATCCAGAGAACTTGCTAGAGATAGCTCGGTGCCTTCGGGAACT
CTGTGACAGGTGCTGCATGGCTGTCGTCAGCTCGTGTTGTGAAA
>gi|298913020|emb|FN773254.1| Bacterium endosymbiont of Osedax mucofloris partial 16S rRNA gene, clone Omu TD1 c1002
GTAGTCCACGCCGTAAACGATGTCTACTAGCCGTTGGAAGACTTAGTTCTTTTAGTGGCG
CAGCTAACGCGATAAGTAGACCGCCTGGGGAGTACGGTCGCAAGATTAAAACTCAAATGA
ATTGACGGGGGCCCGCACAAGCGGTGGAGCATGTGGTTTAATTCGAAGCAACGCGAAGAA
CCTTACCTACTCTTGACATCCAGAGAACTTGCTAGAGATAGCTCGGTGCCTTCGGGAACT
CTGTGACAGGTGCTGCATGGCTGTCGTCAGCTCGTGTTGTGAAA
>gi|298913021|emb|FN773255.1| Bacterium endosymbiont of Osedax mucofloris partial 16S rRNA gene, clone Omu TD4 c1781
GTAGTCCACGCCGTAAACGATGTCTACTAGCCGTTGGAAGACTTAGTTCTTTTAGTGGCG
CAGCTAACGCGATAAGTAGACCGCCTGGGGAGTACGGTCGCAAGATTAAAACTCAAATGA
ATTGACGGGGGCCCGCACAAGCGGTGGAGCATGTGGTTTAATTCGAAGCAACGCGAAGAA
CCTTACCTACTCTTGACATCCAGAGAACTTGCTAGAGATAGCTCGGTGCCTTCGGGAACT
CTGTGACAGGTGCTGCATGGCTGTCGTCAGCTCGTGTTGTGAAA
>gi|298913022|emb|FN773256.1| Bacterium endosymbiont of Osedax mucofloris partial 16S rRNA gene, clone Omu 19 c5368
GTAGTCCACGCCGTAAACGATGTCAACTAGCCGTTGGGGAACTTGATTCTTTAGTGGCGC
AGCTAACGCGATAAGTTGACCGCCTGGGGAGTACGGTCGCAAGATTAAAACTCAAATGAA
TTGACGGGGGCCCGCACAAGCGGTGGAGCATGTGGTTTAATTCGAAGCAACGCGAAGAAC
CTTACCTACTCTTGACATCCAGAGAACTCGCTAGAGATAGCTTGGTGCCTTCGGGAACTC
TGAGACAGGTGCTGCATGGCTGTCGTCAGCTCGTGTTGTGAAA
>gi|298913023|emb|FN773257.1| Bacterium endosymbiont of Osedax mucofloris partial 16S rRNA gene, clone Omu 18 c5280
GTAGTCCACGCCGTAAACGATGTCAACTAGCCGTTGGGGAACTTGATTCTTTAGTGGCGC
AGTTAACGCGATAAGTTGACCGCCTGGGGAGTACGGTCGCAAGATTAAAACTCAAATGAA
TTGACGGGGGCCCGCACAAGCGGTGGAGCATGTGGTTTAATTCGAAGCAACGCGAAGAAC
CTTACCTACTCTTGACATCCAGAGAACTCGCTAGAGATAGCTTGGTGCCTTCGGGAACTC
TGAGACAGGTGCTGCATGGCTGTCGTCAGCTCGTGTTGTGAAA
>gi|298913024|emb|FN773258.1| Bacterium endosymbiont of Osedax mucofloris partial 16S rRNA gene, clone Omu 16 c5904
GTAGTCCACGCCGTAAACGATGTCAACTAGCCGTTGGGGAACTTGATTCTTTAGTGGCGC
AGCTAACGCGATAAGTTGACCGCCTGGGGAGTACGGTCGCAAGATTAAAACTCAAATGAA
TTGACGGGGGCCCGCACAAGCGGTGGAGCATGTGGTTTAATTCGAAGCAACGCGAAGAAC
CTTACCTACTCTTGACATCCAGAGAACTCGCTAGAGATAGCTTGGTGCCTTCGGGAACTC
TGAGACAGGTGCTGCATGGCTGTCGTCAGCTCGTGTTGTGAAA
>gi|298913025|emb|FN773259.1| Bacterium endosymbiont of Osedax mucofloris partial 16S rRNA gene, clone Omu 16 c5958
GTAGTCCACGCCGTAAACGATGTCAACTAGCCGTTGGGGAACTTGATTCTTTAGTGGCGC
AGCTAACGCGATAAGTTGACCGCCTGGGGAGTACGGTCGCAAGATTAAAACTCAAATGAA
TTGACGGGGGCCCGCACAAGCGGTGGAGCATGTGGTTTAATTCGAAGCAACGCGAAGAAC
CTTACCTACTCTTGACATCCAGAGAACTCGCTAGAGATAGCTTGGTGCCTTCGGGAACTC
TGAGACAGGTGCTGCATGGCTGTCGTCAGCTCGTGTTGTGAAA
>gi|298913026|emb|FN773260.1| Bacterium endosymbiont of Osedax mucofloris partial 16S rRNA gene, clone Omu 16 c5932
GTAGTCCACGCCGTAAACGATGTCAACTAGCCGTTGGGGAACTTGATTCTTTAGTGGCGC
AGCTAACGCGATAAGTTGACCGCCTGGGGAGTACGGTCGCAAGATTAAAACTCAAATGAA
TTGACGGGGGCCCGCACAAGCGGTGGAGCATGTGGTTTAATTCGAAGCAACGCGAAGAAC
CTTACCTACTCTTGACATCCAGAGAACTCGCTAGAGATAGCTTGGTGCCTTCGGGAACTC
TGAGACAGGTGCTGCATGGCTGTCGTCAGCTCGTGTTGTGAAA
>gi|298913027|emb|FN773261.1| Bacterium endosymbiont of Osedax mucofloris partial 16S rRNA gene, clone Omu 16 c5973
GTAGTCCACGCCGTAAACGATGTCAACTAGCCGTTGGGGAACTTGATTCTTTAGTGGCGC
AGCTAACGCGATAAGTTGACCGCCTGGGGAGTACGGTCGCAAGATTAAAACTCAAATGAA
TTGACGGGGGCCCGCACAAGCGGTGGAGCATGTGGTTTAATTCGAAGCAACGCGAAGAAC
CTTACCTACTCTTGACATCCAGAGAACTCGCTAGAGATAGCTTGGTGCCTTCGGGAACTC
TGAGACAGGTGCTGCATGGCTGTCGTCAGCTCGTGTTGTGAAA
>gi|298913028|emb|FN773262.1| Bacterium endosymbiont of Osedax mucofloris partial 16S rRNA gene, clone Omu 16 c5881
GTAGTCCACGCCGTAAACGATGTCAACTAGCCGTTGGGGAACTTGATTCTTTAGTGGCGC
AGCTAACGCGATAAGTTGACCGCCTGGGGAGTACGGTCGCAAGATTAAAACTCAAATGAA
TTGACGGGGGCCCGCACAAGCGGTGGAGCATGTGGTTTAATTCGAAGCAACGCGAAGAAC
CTTACCTACTCTTGACATCCAGAGAACTCGCTAGAGATAGCTTGGTGCCTTCGGGAACTC
TGAGACAGGTGCTGCATGGCTGTCGTCAGCTCGTGTTGTGAAA
>gi|298913029|emb|FN773263.1| Bacterium endosymbiont of Osedax mucofloris partial 16S rRNA gene, clone Omu 16 c5921
GTAGTCCACGCCGTAAACGATGTCAACTAGCCGTCGGGGAACTTGATTCTTTAGTGGCGC
AGCTAACGCGATAAGTTGACCGCCTGGGGAGTACGGTCGCAAGATTAAAACTCAAATGAA
TTGACGGGGGCCCGCACAAGCGGTGGAGCATGTGGTTTAATTCGAAGCAACGCGAAGAAC
CTTACCTACTCTTGACATCCAGAGAACTCGCTAGAGATAGCTTGGTGCCTTCGGGAACTC
TGAGACAGGTGCTGCATGGCTGTCGTCAGCTCGTGTTGTGAAA
>gi|298913030|emb|FN773264.1| Bacterium endosymbiont of Osedax mucofloris partial 16S rRNA gene, clone Omu 16 c5968
GTAGTCCACGCCGTAAACGATGTCAACTAGCCGTTGGGGAACTTGATTCTTTAGTGGCGC
AGCTAACGCGATAAGTTGACCGCCTGGGGAGTACGGTCGCAAGATTAAAACTCAAATGAA
TTGACGGGGGCCCGCACAAGCGGTGGAGCATGTGGTTTAATTCGAAGCAACGCGAAGAAC
CTTACCTACTCTTGACATCCAGAGAACTCGCTAGAGATAGCTTGGTGCCTTCGGGAACTC
TGAGACAGGTGCTGCATGGCTGTCGTCAGCTCGTGTTGTGAAA
>gi|298913031|emb|FN773265.1| Bacterium endosymbiont of Osedax mucofloris partial 16S rRNA gene, clone Omu 16 c5961
GTAGTCCACGCCGTAAACGATGTCAACTAGCCGTTGGGGAACTTGATTCTTTAGTGGCGC
AGCTAACGCGATAAGTTGACCGCCTGGGGAGTACGGTCGCAAGATTAAAACTCAAATGAA
TTGACGGGGGCCCGCACAAGCGGTGGAGCATGTGGTTTAATTCGAAGCAACGCGAAGAAC
CTTACCTACTCTTGACATCCAGAGAACTCGCTAGAGATAGCTTGGTGCCTTCGGGAACTC
TGAGACAGGTGCTGCATGGCTGTCGTCAGCTCGTGTTGTGAAA
>gi|298913032|emb|FN773266.1| Bacterium endosymbiont of Osedax mucofloris partial 16S rRNA gene, clone Omu 17 c6081
GTAGTCCACGCCGTAAACGATGTCAACTAGCCGTTGGGAGACTTGATCTCTTAGTGGCGC
AGCTAACGCGATAAGTTGACCGCCTGGGGAGTACGGTCGCAAGATTAAAACTCAAATGAA
TTGACGGGGGCCCGCACAAGCGGTGGAGCATGTGGTTTAATTCGAAGCAACGCGAAGAAC
CTTACCCGCTCTTGACATCCACAGAACTTTCTAGAGATAGATTGGTGCCTTCGGGAACTG
TGAGACAGGTGCTGCATGGCTGTCGTCAGCTCGTGTTGTGAAA
>gi|298913033|emb|FN773267.1| Bacterium endosymbiont of Osedax mucofloris partial 16S rRNA gene, clone Omu 17 c6113
GTAGTCCACGCCGTAAACGATGTCAACTAGCCGTTGGGAGACTTGATCTCTTAGTGGCGC
AGCTAATGCGATAAGTTGACCGCCTGGGGAGTACGGTCGCATGATTAAAACTCAAATGAA
TTGACGGGGGCCCGCACAAGCGGTGGAGCATGTGGTTTAATTCGAAGCAACGCGAAGAAC
CTTACCCGCTCTTGACATCCACAGAACTTTCTAGAGATAGATTGGTGCCTTCGGGAACTG
TGAGACAGGTGCTGCATGGCTGTCGTCAGCTCGTGTTGTGAAA
>gi|298913034|emb|FN773268.1| Bacterium endosymbiont of Osedax mucofloris partial 16S rRNA gene, clone Omu 17 c6121
GTAGTCCACGCCGTAAACGATGTCAACTAGCCGTTGGGAGACTTGATCTCTTAGTGGCGC
AGCTAACGCGATAAGTTGACCGCCTGGGGAGTACGGTCGCAAGATTAAAACTCAAATGAA
TTGACGGGGGCCCGCACAAGCGGTGGAGCATGTGGTTTAATTCGAAGCAACGCGAAGAAC
CTTACCCGCTCTTGACATCCACAGAACTTTCTAGAGATAGATTGGTGCCTTCGGGAACTG
TGAGACAGGTGCTGCATGGCTGTCGTCAGCTCGTGTTGTGAAA
>gi|298913035|emb|FN773269.1| Bacterium endosymbiont of Osedax mucofloris partial 16S rRNA gene, clone Omu 17 c6160
GTAGTCCACGCCGTAAACGATGTCAACTAGCCGTTGGGAGACTTGATCTCTTAGTGGCGC
AGCTAACGCGATAAGTCGACCGCCTGGGGAGTACGGTCGCAAGATTAAAACTCAAATGAA
TTGACGGGGGCCCGCACAAGCGGTGGAGCATGTGGTTTAATTCGAAGCAACGCGAAGAAC
CTTACCCGCTCTTGACATCCACAGAACTTTCTAGAGATAGATTGGTGCCTTCGGGAACTG
TGAGACAGGTGCTGCATGGCTGTCGTCAGCTCGTGTTGTGAAA
>gi|298913036|emb|FN773270.1| Bacterium endosymbiont of Osedax mucofloris partial 16S rRNA gene, clone Omu 3 c12
GTAGTCCACGCCGTAAACGATGAGTGCTAGTTGTTaGGAGTCTTTGGCTCTTAGTGACGC
AGCTAACGCATTAAGCACTCCGCCTGGGGAGTACGGTCACAAGATTAAAACTCAAAGGAA
TTGACGGGGGCCCGCACAAGCGGTGGAGCATGTGGTTTAATTCGAAGCAACGCGAAGAAC
CTTACCAGCTCTTGACATACCTATCGCGGATTTCAGAGATGATTTCCTTCAGTTTGGCTG
GATAGGATACAGGTGCTGCACGGCTGTCGTCAGCTCGTGTCGTGAGA
>gi|298913037|emb|FN773271.1| Bacterium endosymbiont of Osedax mucofloris partial 16S rRNA gene, clone Omu 3 c42
GTAGTCCACGCCCTAAACGATGTACACTAGTTGTTGCGATGCAAGTCATCGCAGTAATGC
AGCTAACGCATTAAGTGTACCGCCTGGGGAGTACGGTCGCAAGATTAAAACTCAAAGGAA
TAGACGGGGACCCGCACAAGCGGTGGAGCATGTGGTTTAATTCGAAGATACGCGAAGAAC
CTTACCTGGACTTGACATCCTATAAAGGATTTAGAGATAGATTTGTGCTAGTTTACTAGA
ATATAGTGACAGGTGCTGCACGGCTGTCGTCAGCTCGTGTCGTGAGA
>gi|298913037|emb|FN773271.1| Bacterium endosymbiont of Osedax mucofloris partial 16S rRNA gene, clone Omu 3 c42
GTAGTCCACGCCCTAAACGATGTACACTAGTTGTTGCGATGCAAGTCATCGCAGTAATGC
AGCTAACGCATTAAGTGTACCGCCTGGGGAGTACGGTCGCAAGATTAAAACTCAAAGGAA
TAGACGGGGACCCGCACAAGCGGTGGAGCATGTGGTTTAATTCGAAGATACGCGAAGAAC
CTTACCTGGACTTGACATCCTATAAAGGATTTAGAGATAGATTTGTGCTAGTTTACTAGA
ATATAGTGACAGGTGCTGCACGGCTGTCGTCAGCTCGTGTCGTGAGA
>gi|298913038|emb|FN773272.1| Bacterium endosymbiont of Osedax mucofloris partial 16S rRNA gene, clone Omu 3 c43
GTAGTCCACGCCGTAAACGATGATTACTCGTTGTGCACAATACACCGTGCGTGACTTAGC
GAAAGCATTAAGTAATCCACCTGGGGAGTACGTTCGCAAGAATGAAACTCAAAGGAATTG
ACGGGGGCCCGCACAAGCGGAGGAACATGTGGTTTAATTCGATGATACGCGAGGAACCTT
ACCTGGACTTAAATGTAGATTGACCGGTTTAGAAATAGATCTTTCCTTCGGGACAATTTA
CAAGGTGCTGCATGGTTGTCGTCAGCTCGTGCCGTGAGG
>gi|298913038|emb|FN773272.1| Bacterium endosymbiont of Osedax mucofloris partial 16S rRNA gene, clone Omu 3 c43
GTAGTCCACGCCGTAAACGATGATTACTCGTTGTGCACAATACACCGTGCGTGACTTAGC
GAAAGCATTAAGTAATCCACCTGGGGAGTACGTTCGCAAGAATGAAACTCAAAGGAATTG
ACGGGGGCCCGCACAAGCGGAGGAACATGTGGTTTAATTCGATGATACGCGAGGAACCTT
ACCTGGACTTAAATGTAGATTGACCGGTTTAGAAATAGATCTTTCCTTCGGGACAATTTA
CAAGGTGCTGCATGGTTGTCGTCAGCTCGTGCCGTGAGG
>gi|298913039|emb|FN773273.1| Bacterium endosymbiont of Osedax mucofloris partial 16S rRNA gene, clone Omu 3 c31
GTAGTCCACGCCCTAAACGATGCACACTAGTTGTTGCTATGCTAGACATAGCAGTAATGC
AGTTAACACATTAAGTGTGCCGCCTGGGGAGTACGGTCGCAAGATTAAAACTCAAAGGAA
TAGACGGGGACCCGCACAAGCGGTGGAGCATGTGGTTTAATTCGACGATACGCGAAGAAC
CTTACCTGGACTTGACATAGAAAGAATTTAGCAGAGATGTAAAAGTGCTAGTTTACTAGA
GCTTTCATACAGGTGCTGCACGGCTGTCGTCAGCTCGTGTCGTGAGA
>gi|298913040|emb|FN773274.1| Bacterium endosymbiont of Osedax mucofloris partial 16S rRNA gene, clone Omu 3 c121
GTAGTCCACGCCGTAAACGATGATTACTCGTTGTGCACAATACACCGTGCGTGACTTAGC
GAAAGCATTAAGTAATCCACCTGGGGAGTACGTTCGCAAGAATGAAACTCAAAGGAATTG
ACGGGGGCCCGCACAAGCGGAGGAACATGTGGTTTAATTCGATGATACGCGAGGAACCTT
ACCTGGACTTAAATGTAGATTGACCGGTTTAGAAATAGATCTTTCCTTCGGGACAATTTA
CAAGGTGCTGCATGGTTGTCGTCAGCTCGTGCCGTGAGG
>gi|298913041|emb|FN773275.1| Bacterium endosymbiont of Osedax mucofloris partial 16S rRNA gene, clone Omu 3 c112
GTAGTCCACGCCGTAAACGATGAGTGCTAGTTGTTAGGAGTCTTTGGCTCTTAGTGACGC
AGCTAACGCATTAAGCACTCCGCCTGGGGAGTACGGTCGCAAGATTAAAACTCAAAGGAA
TTGACGGGGGCCCGCACAAGCGGTGGAGCATGTGGTTTAATTCGAAGCAACGCGAAGAAC
CTTACCAGCTCTTGACATACCTATCGCGGATTTCAGAGATGATTTCCTTCAGTTTGGCTG
GATAGGATACAGGTGCTGCACGGCTGTCGTCAGCTCGTGTCGTGAGA
>gi|298913042|emb|FN773276.1| Bacterium endosymbiont of Osedax mucofloris partial 16S rRNA gene, clone Omu TD1 c1078
GTAGTCCACGCCCTAAACGATGCACACTAGTTGTTGCTATGCTAGACATAGCAGTAATGC
AGTTAACACATTAAGTGTGCCGCCTGGGGAGTACGGTCGCAAGATTAAAACTCAAAGGAA
TAGACGGGGACCCGCACAAGCGGTGGAGCATGTGGTTTAATTCGACGATACGCGAAGAAC
CTTACCTGGACTTGACATAGAAAGAATTTAGCAGAGATGTAAAAGTGCTAGTTTACTAGA
GCTTTCATACAGGTGCTGCACGGCTGTCGTCAGCTCGTGTCGTGAGA
>gi|298913043|emb|FN773277.1| Bacterium endosymbiont of Osedax mucofloris partial 16S rRNA gene, clone Omu TD2 c1376
GTAGTCCACGCCCTAAACGATGCACACTAGTTGTTGCTATGCTAGACATAGCAGTAATGC
AGTTAACACATTAAGTGTGCCGCCTGGGGAGTACGGTCGCAAGATTAAAACTCAAAGGAA
TAGACGGGGACCCGCACAAGCGGTGGAGCATGTGGTTTAATTCGACGATACGCGAAGAAC
CTTACCTGGACTTGACATAGAAAGAATTTAGCAGAGATGTAAAAGTGCTAGTTTACTAGA
GCTTTCATACAGGTGCTGCACGGCTGTCGTCAGCTCGTGTCGTGAGA
>gi|298913043|emb|FN773277.1| Bacterium endosymbiont of Osedax mucofloris partial 16S rRNA gene, clone Omu TD2 c1376
GTAGTCCACGCCCTAAACGATGCACACTAGTTGTTGCTATGCTAGACATAGCAGTAATGC
AGTTAACACATTAAGTGTGCCGCCTGGGGAGTACGGTCGCAAGATTAAAACTCAAAGGAA
TAGACGGGGACCCGCACAAGCGGTGGAGCATGTGGTTTAATTCGACGATACGCGAAGAAC
CTTACCTGGACTTGACATAGAAAGAATTTAGCAGAGATGTAAAAGTGCTAGTTTACTAGA
GCTTTCATACAGGTGCTGCACGGCTGTCGTCAGCTCGTGTCGTGAGA
>gi|298913044|emb|FN773278.1| Bacterium endosymbiont of Osedax mucofloris partial 16S rRNA gene, clone Omu TD2 c1455
GTAGTCCACGCCCTAAACGATGCACACTAGTTGTTGCGACGCTCGTCGTTGCAGTAATAC
AGTTAACACATTAAGTGTGCCGCCTGGGGAGTACGGTCGCAAGATTAAAACTCAAGGGAA
TAGACGGGGACCCGCACAAGCGGTGGAGCATGTGGTTTAATTCGAAGATACGCGAAGAAC
CTTACCTAGACTTGAAATCCTTGGAATCTTTCAGAGATGAGAGAGTGCTAGTTTACTAGA
ACCAAGTGACAGGTGCTGCACGGCTGTCGTCAGCTCGTGTCGTGAGA
>gi|298913044|emb|FN773278.1| Bacterium endosymbiont of Osedax mucofloris partial 16S rRNA gene, clone Omu TD2 c1455
GTAGTCCACGCCCTAAACGATGCACACTAGTTGTTGCGACGCTCGTCGTTGCAGTAATAC
AGTTAACACATTAAGTGTGCCGCCTGGGGAGTACGGTCGCAAGATTAAAACTCAAGGGAA
TAGACGGGGACCCGCACAAGCGGTGGAGCATGTGGTTTAATTCGAAGATACGCGAAGAAC
CTTACCTAGACTTGAAATCCTTGGAATCTTTCAGAGATGAGAGAGTGCTAGTTTACTAGA
ACCAAGTGACAGGTGCTGCACGGCTGTCGTCAGCTCGTGTCGTGAGA
>gi|298913045|emb|FN773279.1| Bacterium endosymbiont of Osedax mucofloris partial 16S rRNA gene, clone Omu TD4 c1759
GTAGTCCACGCCGTAAACGATGAGTGCTAGTTGTTAGGAGTCTTTGGCTCTTAGTGACGC
AGCTAACGCATTAAGCACTCCGCCTGGGGAGTACGGTCGCAAGATTAAAACTCAAAGGAA
TTGACGGGGGCCCGCACAAGCGGTGGAGCATGTGGTTTAATTCGAAGCAACGCGAAGAAC
CTTACCAGCTCTTGACATACCTATCGCGGATTTCAGAGATGATTTCCTTCAGTTTGGCTG
GATAGGATACAGGTGCTGCACGGCTGTCGTCAGCTCGTGTCGTGAGA
>gi|298913045|emb|FN773279.1| Bacterium endosymbiont of Osedax mucofloris partial 16S rRNA gene, clone Omu TD4 c1759
GTAGTCCACGCCGTAAACGATGAGTGCTAGTTGTTAGGAGTCTTTGGCTCTTAGTGACGC
AGCTAACGCATTAAGCACTCCGCCTGGGGAGTACGGTCGCAAGATTAAAACTCAAAGGAA
TTGACGGGGGCCCGCACAAGCGGTGGAGCATGTGGTTTAATTCGAAGCAACGCGAAGAAC
CTTACCAGCTCTTGACATACCTATCGCGGATTTCAGAGATGATTTCCTTCAGTTTGGCTG
GATAGGATACAGGTGCTGCACGGCTGTCGTCAGCTCGTGTCGTGAGA
>gi|298913046|emb|FN773280.1| Bacterium endosymbiont of Osedax mucofloris partial 16S rRNA gene, clone Omu TD4 c1816
GTAGTCCACGCCGTAAACGATGATTACTCGTTGTGCACAATACACCGTGCGTGACTTAGC
GAAAGCATTAAGTAATCCACCTGGGGAGTACGTTCGCAAGAATGAAACTCAAAGGAATTG
ACGGGGGCCCGCACAAGCGGAGGAACATGTGGTTTAATTCGATGATACGCGAGGAACCTT
ACCTGGACTTAAATGTAGATTGACCGGTTTAGAAATAGATCTTTCCTTCGGGACAATTTA
CAAGGTGCTGCATGGTTGTCGTCAGCTCGTGCCGTGAGG
>gi|298913046|emb|FN773280.1| Bacterium endosymbiont of Osedax mucofloris partial 16S rRNA gene, clone Omu TD4 c1816
GTAGTCCACGCCGTAAACGATGATTACTCGTTGTGCACAATACACCGTGCGTGACTTAGC
GAAAGCATTAAGTAATCCACCTGGGGAGTACGTTCGCAAGAATGAAACTCAAAGGAATTG
ACGGGGGCCCGCACAAGCGGAGGAACATGTGGTTTAATTCGATGATACGCGAGGAACCTT
ACCTGGACTTAAATGTAGATTGACCGGTTTAGAAATAGATCTTTCCTTCGGGACAATTTA
CAAGGTGCTGCATGGTTGTCGTCAGCTCGTGCCGTGAGG
>gi|298913047|emb|FN773281.1| Bacterium endosymbiont of Osedax mucofloris partial 16S rRNA gene, clone Omu TD4 c1832
GTAGTCCACGCCGTAAACGATGAGTGCTAGTTGTTaGGAGTCTTTGGCTCTTAGTGACGC
AGCTAACGCATTAAGCACTCCGCCTGGGGAGTACGGTCGCAAGATTAAAACTCAAAGGAA
TTGACGGGGGCCCGCACAAGCGGTGGAGCATGTGGTTTAATTCGAAGCAACGCGAAGAAC
CTTACCAGCTCTTGACATACCTATCGCGGATTTCAGAGATGATTTCCTTCAGTTTGGCTG
GATAGGATACAGGTGCTGCACGGCTGTCGTCAGCTCGTGTCGTGAGA
>gi|298913047|emb|FN773281.1| Bacterium endosymbiont of Osedax mucofloris partial 16S rRNA gene, clone Omu TD4 c1832
GTAGTCCACGCCGTAAACGATGAGTGCTAGTTGTTaGGAGTCTTTGGCTCTTAGTGACGC
AGCTAACGCATTAAGCACTCCGCCTGGGGAGTACGGTCGCAAGATTAAAACTCAAAGGAA
TTGACGGGGGCCCGCACAAGCGGTGGAGCATGTGGTTTAATTCGAAGCAACGCGAAGAAC
CTTACCAGCTCTTGACATACCTATCGCGGATTTCAGAGATGATTTCCTTCAGTTTGGCTG
GATAGGATACAGGTGCTGCACGGCTGTCGTCAGCTCGTGTCGTGAGA
>gi|298913048|emb|FN773282.1| Bacterium endosymbiont of Osedax mucofloris partial 16S rRNA gene, clone Omu TD4 c1834
GTAGTCCACGCCGTAAACGATGATTACTCGTTGTGCACAATACACCGTGCGTGACTTAGC
GAAAGCATTAAGTAATCCACCTGGGGAGTACGTTCGCAAGAATGAAACTCAAAGGAATTG
ACGGGGGCCCGCACAAGCGGAGGAACATGTGGTTTAATTCGATGATACGCGAGGAACCTT
ACCTGGACTTAAATGTAGATTGACCGGTTTAGAAATAGATCTTTCCTTCGGGACAATTTA
CAAGGTGCTGCATGGTTGTCGTCAGCTCGTGCCGTGAGG
>gi|298913048|emb|FN773282.1| Bacterium endosymbiont of Osedax mucofloris partial 16S rRNA gene, clone Omu TD4 c1834
GTAGTCCACGCCGTAAACGATGATTACTCGTTGTGCACAATACACCGTGCGTGACTTAGC
GAAAGCATTAAGTAATCCACCTGGGGAGTACGTTCGCAAGAATGAAACTCAAAGGAATTG
ACGGGGGCCCGCACAAGCGGAGGAACATGTGGTTTAATTCGATGATACGCGAGGAACCTT
ACCTGGACTTAAATGTAGATTGACCGGTTTAGAAATAGATCTTTCCTTCGGGACAATTTA
CAAGGTGCTGCATGGTTGTCGTCAGCTCGTGCCGTGAGG
>gi|298913049|emb|FN773283.1| Bacterium endosymbiont of Osedax mucofloris partial 16S rRNA gene, clone Omu TD1 c998
GTAGTCCACGCCCTAAACGATGCACACTAGTTGTTGCTATGCTAGACATAGCAGTAATGC
AGTTAACACATTAAGTGTGCCGCCTGGGGAGTACGGTCGCAAGATTAAAACTCAAAGGAA
TAGACGGGGACCCGCACAAGCGGTGGAGCATGTGGTTTAATTCGACGATACGCGAAGAAC
CTTACCTGGACTTGACATAGAAAGAATTTAGCAGAGATGTAAAAGTGCTAGTTTACTAGA
GCTTTCATACAGGTGCTGCACGGCTGTCGTCAGCTCGTGTCGTGAGA
>gi|298913049|emb|FN773283.1| Bacterium endosymbiont of Osedax mucofloris partial 16S rRNA gene, clone Omu TD1 c998
GTAGTCCACGCCCTAAACGATGCACACTAGTTGTTGCTATGCTAGACATAGCAGTAATGC
AGTTAACACATTAAGTGTGCCGCCTGGGGAGTACGGTCGCAAGATTAAAACTCAAAGGAA
TAGACGGGGACCCGCACAAGCGGTGGAGCATGTGGTTTAATTCGACGATACGCGAAGAAC
CTTACCTGGACTTGACATAGAAAGAATTTAGCAGAGATGTAAAAGTGCTAGTTTACTAGA
GCTTTCATACAGGTGCTGCACGGCTGTCGTCAGCTCGTGTCGTGAGA
>gi|298913050|emb|FN773284.1| Bacterium endosymbiont of Osedax mucofloris partial 16S rRNA gene, clone Omu TD2 c1452
GTAGTCCACGCCCTAAACGATGCACACTAGTTGTTGCTATGCTAGACATAGCAGTAATGC
AGTTAACACATTAAGTGTGCCGCCTGGGGAGTACGGTCGCAAGATTAAAACTCAAAGGAA
TAGACGGGGACCCGCACAAGCGGTGGAGCATGTGGTTTAATTCGACGATACGCGAAGAAC
CTTACCTGGACTTGACATAGAAAGAATTTAGCAGAGATGTAAAAGTGCTAGTTTACTAGA
GCTTTCATACAGGTGCTGCACGGCTGTCGTCAGCTCGTGTCGTGAGA
>gi|298913050|emb|FN773284.1| Bacterium endosymbiont of Osedax mucofloris partial 16S rRNA gene, clone Omu TD2 c1452
GTAGTCCACGCCCTAAACGATGCACACTAGTTGTTGCTATGCTAGACATAGCAGTAATGC
AGTTAACACATTAAGTGTGCCGCCTGGGGAGTACGGTCGCAAGATTAAAACTCAAAGGAA
TAGACGGGGACCCGCACAAGCGGTGGAGCATGTGGTTTAATTCGACGATACGCGAAGAAC
CTTACCTGGACTTGACATAGAAAGAATTTAGCAGAGATGTAAAAGTGCTAGTTTACTAGA
GCTTTCATACAGGTGCTGCACGGCTGTCGTCAGCTCGTGTCGTGAGA
>gi|298913051|emb|FN773285.1| Bacterium endosymbiont of Osedax mucofloris partial 16S rRNA gene, clone Omu TD2 c1457
GTAGTCCACGCCGTAAACGATGATTACTCGTTGTGCACGATACACTGTGTGTGACTGAGC
GAAAGCATTAAGTAATCCACCTGGGGAGTACGTTCGCAAGAATGAAACTCAAAGGAATTG
ACGGGGGCCCGCACAAGCGGAGGAACATGTGGTTTAATTCGATGATACGCGAGGAACCTT
ACCTGGACTTAAATGTATATTGATCGGCTTAGAAATAGGCTTTCTCTTCGGAGCGATTTA
CAAGGTGCTGCATGGTTGTCGTCAGCTCGTGCCGTGAGG
>gi|298913051|emb|FN773285.1| Bacterium endosymbiont of Osedax mucofloris partial 16S rRNA gene, clone Omu TD2 c1457
GTAGTCCACGCCGTAAACGATGATTACTCGTTGTGCACGATACACTGTGTGTGACTGAGC
GAAAGCATTAAGTAATCCACCTGGGGAGTACGTTCGCAAGAATGAAACTCAAAGGAATTG
ACGGGGGCCCGCACAAGCGGAGGAACATGTGGTTTAATTCGATGATACGCGAGGAACCTT
ACCTGGACTTAAATGTATATTGATCGGCTTAGAAATAGGCTTTCTCTTCGGAGCGATTTA
CAAGGTGCTGCATGGTTGTCGTCAGCTCGTGCCGTGAGG
>gi|298913052|emb|FN773286.1| Bacterium endosymbiont of Osedax mucofloris partial 16S rRNA gene, clone Omu TD2 c1428
GTAGTCCACGCCCTAAACGATGCACACTAGTTGTTGCTATGCTAGACATAGCAGTAATGC
AGTTAACACATTAAGTGTGCCGCCTGGGGAGTACGGTCGCAAGATTAAAACTCAAAGGAA
TAGACGGGGACCCGCACAAGCGGTGGAGCATGTGGTTTAATTCGACGATACGCGAAGAAC
CTTACCTGGACTTGACATAGAAAGAATTTAGCAGAGATGTAAAAGTGCTAGTTTACTAGA
GCTTTCATACAGGTGCTGCACGGCTGTCGTCAGCTCGTGTCGTGAGA
>gi|298913052|emb|FN773286.1| Bacterium endosymbiont of Osedax mucofloris partial 16S rRNA gene, clone Omu TD2 c1428
GTAGTCCACGCCCTAAACGATGCACACTAGTTGTTGCTATGCTAGACATAGCAGTAATGC
AGTTAACACATTAAGTGTGCCGCCTGGGGAGTACGGTCGCAAGATTAAAACTCAAAGGAA
TAGACGGGGACCCGCACAAGCGGTGGAGCATGTGGTTTAATTCGACGATACGCGAAGAAC
CTTACCTGGACTTGACATAGAAAGAATTTAGCAGAGATGTAAAAGTGCTAGTTTACTAGA
GCTTTCATACAGGTGCTGCACGGCTGTCGTCAGCTCGTGTCGTGAGA
>gi|298913053|emb|FN773287.1| Bacterium endosymbiont of Osedax mucofloris partial 16S rRNA gene, clone Omu TD2 c1382
GTAGTCCACGCCCTAAACGATGCACACTAGTTGTTGCTATGCTAGACATAGCAGTAATGC
AGTTAACACATTAAGTGTGCCGCCTGGGGAGTACGGTCGCAAGATTAAAACTCAAAGGAA
TAGACGGGGACCCGCACAAGCGGTGGAGCATGTGGTTTAATTCGACGATACGCGAAGAAC
CTTACCTGGACTTGACATAGAAAGAATTTAGCAGAGATGTAAAAGTGCTAGTTTACTAGA
GCTTTCATACAGGTGCTGCACGGCTGTCGTCAGCTCGTGTCGTGAGA
>gi|298913053|emb|FN773287.1| Bacterium endosymbiont of Osedax mucofloris partial 16S rRNA gene, clone Omu TD2 c1382
GTAGTCCACGCCCTAAACGATGCACACTAGTTGTTGCTATGCTAGACATAGCAGTAATGC
AGTTAACACATTAAGTGTGCCGCCTGGGGAGTACGGTCGCAAGATTAAAACTCAAAGGAA
TAGACGGGGACCCGCACAAGCGGTGGAGCATGTGGTTTAATTCGACGATACGCGAAGAAC
CTTACCTGGACTTGACATAGAAAGAATTTAGCAGAGATGTAAAAGTGCTAGTTTACTAGA
GCTTTCATACAGGTGCTGCACGGCTGTCGTCAGCTCGTGTCGTGAGA
>gi|299766181|gb|GU197412.1| Uncultured gamma proteobacterium clone 86I_1 16S ribosomal RNA gene, partial sequence
GTAGTCCACGCCGTAAACGATGTCAACTAGCCGTTGGGAGCATTTAAGCTTTTAGTGGCG
CAGCTAACGCATTAAGTTGACCGCCTGGGGAGTACGGCCGCAAGGCTAAAACTCAAAGGA
ATTGACGGGGGCCCGCACAAGCGGTGGAGCATGTGGTTTAATTCGATGCAACGCGAAGAA
CCTTACCAGCCCTTGACATCCAGAGAATTTGCTAGAGATAGCTTAGTGCCTTCGGGAACT
CTGTGACAGGTGCTGCATGGCTGTCGTCAGCTCGTGTCGTGAGA
>gi|299766182|gb|GU197413.1| Uncultured bacterium clone 89IID11 16S ribosomal RNA gene, partial sequence
GTAGTCCACGCAGTAAACGTTGAACACTAGGTGTAGCGGGTATTGACCCCTGCTGTGCCG
CAGTTAACGCATTAAGTGTTCCGCCTGGGGAGTACGACCGCAAGGTTAAAACTCAAAGGA
ATTGACGGGGGCCCGCACAAGCGGTGGAGCATGTGGTTTAATTCGACGCAACGCGAAGAA
CCTTACCTGGATTTGACATCCCGGGAATTCTTTCGgAAAGATAGAAGTGCCCTTCGGGGA
ACCCGGTGACAGGTGCTGCATGGCTGTCGTCAGCTCGTGTCGTGAGA
>gi|299766183|gb|GU197414.1| Uncultured bacterium clone 76_54 16S ribosomal RNA gene, partial sequence
GTAGTCCACGCCGTAAACGATGTCAACTAGGTGTTGGGAAGGTTAATCTTCTCATTGCCG
CAGCTAACGCATTAAGTTGACCGCCTGGGGAGTACGGTCGCAAGATTAAAACTCAAAGGA
ATTGACGGGGGCCCGCACAAGCGGTGGAGTATGTGGTTTAATTCGACGCaAACGCGCAGA
ACCTTACCcTGgGTCTTGACATCCCGAGAATCCCtgGGGGAAAaCACGGGgAGTGCCTTT
TCGAAGGAATTCcGGKGACcAGGgTGCTGCATGGgCTtGTCGTCAGCTCcGTGYCGTgGR
GA
>gi|299766184|gb|GU197415.1| Uncultured bacterium clone 89IIF9 16S ribosomal RNA gene, partial sequence
GTAGTCCACGCCGTAAACGATGTCAACTAGCTGTTGGGTTCATAAAAGAACTTAGTGGCG
TAGCTAACGCGATAAGTTGACCGCCTGGGGAGTACGGCCGCAAGGTTAAAACTCAAAGGA
ATTGACGGGGGCCCGCACAAGCGGTGGAGCATGTGGTTTAATTCGATGCAACGCGAAGAA
CCTTACCAGCCCTTGACATCCTCGGAACTATCTAGAAATAGATTGGTGCCTTCGGGAGCC
GAGAGACAGGTGCTGCATGGCTGTCGTCAGCTCGTGTCGTGAGA
>gi|299766185|gb|GU197416.1| Uncultured gamma proteobacterium clone 76III7D 16S ribosomal RNA gene, partial sequence
GTAGTCCACGCCGTAAACGATGTCAACTAGCCGTTGGGACCCTTGAGGTCTTAGTGGTGC
AGCTAACGCATTAAGTTGACCGCCTGGGGAGTACGGTCGCAAGACTAAAACTCAAAGGAA
TTGACGGGGGCCCGCACAAGCGGTGGAGCATGTGGTTTAATTCGATGCAACGCGAAGAAC
CTTACCATCCCTTGACATCCTCAGAACTTGTAAGAGATTACTTGGTGCCTTCGGGACCTG
AGTGACAGGTGCTGCACGGCTGTCGTCAGCTCGTGTCGTGAGA
>gi|299766186|gb|GU197417.1| Uncultured bacterium clone 89IIOMC6 16S ribosomal RNA gene, partial sequence
GTAGTCCACGCCGTAAACGATGTCAACTAGGTGTTGGGGAGGTTAATCTTCTCATTGCCG
GAGCTAACGCATTAAGTTGACCGCCTGGGGAGTACGGTCGCAAGATTAAAACTCAAAGGA
ATTGACGGGGGCCCGCACAAGCGGTGGAGTATGTGGTTTAATTCGACGCAACGCGCAGAA
CCTTACCTGGTCTTGACATCCCGAGAATCCTGTAGAAATATGGGAGTGCCTCTTTGAGGA
ATTCGGTGACAGGTGCTGCATGGCTGTCGTCAGCTCGTGTCGTGAGA
>gi|299766187|gb|GU197418.1| Uncultured bacterium clone 76IIIOMF3 16S ribosomal RNA gene, partial sequence
GTAGTCCACGCCGTAAACGATGGATACTAGTTGTTTGGATTTATCTGAGTGACTAAGCGA
AAGTGATAAGTATCCCACCTGGGGAGTACGTTCGCAAGAATGAAACTCAAAGGAATTGAC
GGGGGCCCGCACAAGCGGTGGAGCATGTGGTTTAATTCGATGATACGCGAGGAACCTTAC
CAGGGCTTAAATGTAAGTTGCATGATTTAGAGATAGATCTTTCTTCGGACTACTTACAAG
GTGCTGCATGGTTGTCGTCAGCTCGTGCCGTGAGG
>gi|299766188|gb|GU197419.1| Uncultured bacterium clone 89IOMG11#87 16S ribosomal RNA gene, partial sequence
GTAGTCCTAGCTGTAAACGATGAGTACTAGGTGTTGGTCTTAAGATCAGTGCCGCAGCTA
ACGCATTAAGTACTCCACCTGGGGACTACGGCCGCAAGGCTAAAACTCAAAGGAATTGAC
GGGGACCCGCACAAGCGGTGGAACATGTGGTTTAATTCGATGCTACGCGAAGAACCTCAC
CAGGGCTTGACTTGCTCGTCGTATTCTCCTGAAAGGGAGAAGTCATTTAGTTGGACGATG
CACAGGTGCTGCATGGCTGTCGTCAGCTCGTGTCGTGAGA
>gi|299766189|gb|GU197420.1| Uncultured bacterium clone 76IIIOMA4 16S ribosomal RNA gene, partial sequence
GTAGTCCACGCCGTAAACGATGTTCACTCGCTGTTTGCGATACACAGCAAGCGGCTAAGC
GAAAGCATTAAGTGAACCACCTGGGGAGTACGATCGCAAGGTTGAAACTCAAAGGAATTG
ACGGGGGCCCGCACAAGCGGAGGAACATGTGGTTTAATTCGATGATACGCGAGGAACCTT
ACCTGGGCTTAAATGTAGATTGCATAGAGTAGAAATATTCTTTCCCTTCGGGGCTATTTA
CAAGGTGCTGCATGGTTGTCGTCAGCTCGTGCCGTGAGG
>gi|299766190|gb|GU197421.1| Uncultured gamma proteobacterium clone 89IOMC10#75 16S ribosomal RNA gene, partial sequence
GTAGTCCACGCCGTAAACGATGACAACTAGACGTTGGGTTCCTTAGAGGACTTAGTGTCG
AAGCTAACGCGTTAAGTTGTCCGCCTGGGGAGTACGGTCGCAAGATTAAAACTCAAAGGA
ATTGACGGGGGCCCGCACAAGCGGTGGAGCATGTGGTTTAATTCGATGCAACGCGAAGAG
CCTTACCATCCCTTGACATCCAGAGAATCAGCAAGAGATTGATGAGTGCCTTCGGGAACT
CTGAGACAGGTGCTGCATGGCTGTCGTCAGCTCGTGTCGTGAGA
>gi|299766191|gb|GU197422.1| Uncultured gamma proteobacterium clone 89IOMA10#73 16S ribosomal RNA gene, partial sequence
GTAGTCCACGCCGTAAACGATGACAACTAGACGTTGGGTTCCTTAGAGGACTTAGTGTCG
AAGCTAACGCGTTAAGTTGTCCGCCTGGGGAGTACGGTCGCAAGATTAAAACTCAAAGGA
ATTGACGGGGGCCCGCACAAGCGGTGGAGCATGTGGTTTAATTCGATGCAACGCGAAGAA
CCTTACCATCCCTTGACATCCAGAGAATCTGTTAGAGATAGTAGAGTGCCTTCGGGAACT
CTGAGACAGGTGCTGCATGGCTGTCGTCAGCTCGTGTCGTGAGA
>gi|299766192|gb|GU197423.1| Uncultured bacterium clone 89IOMB12#90 16S ribosomal RNA gene, partial sequence
GTAGTCCACACAGTAAACGTTGTTCACTCGGTGTGTCGGATATTAAAATCTGATGTGCCC
AAGCTAACGTGGTAAGTGAACCGCCTGGGGAGTACGGTCGCAGGACTAAAACTCAAAGGA
ATTGACGGGGGCCCGCACAAGCGGTGGAGCATGTGGTTTAATTCGACGCAACGCGAAGAA
CCTTACCTGGATTTGACATCCTGTGAATCCCTGGGAAACCAGGGAGTGCCTTCGGGAACA
CAGTGACAGGTGCTGCATGGCTGTCGTCAGCTCGTGTCGTGAGA
>gi|299766193|gb|GU197424.1| Uncultured bacterium clone 89IOMG8#63 16S ribosomal RNA gene, partial sequence
GTAGTCCACGCAGTAAACGATGTTCACTAGGTGTAGCGGGTATTAAAATCTGCTGTGCCC
AAGCTAACGCATTAAGTGAACCGCCTGGGGAGTACGGTCGCAAGACTAAAACTCAAAGGA
ATTGACGGGGGCCCGCACAAGCGGTGGAGCATGTGGTTTAATTCGACGCAACGCGAAGAA
CCTTACCTGGGTTTGACATCCTGTGAATTTTCAAGAAATTGAAGAGTGCCTTCGGGAACA
CAGTGACAGGTGCTGCATGGCTGTCGTCAGCTCGTGTCGTGAGA
>gi|299766194|gb|GU197425.1| Uncultured gamma proteobacterium clone 76IIIOMF6 16S ribosomal RNA gene, partial sequence
GTAGTCCACGCCGTAAACGATGTCAACTAGCCGTTGGTTCCAACTAAGGGATCAGTGGTG
CAGCTAACGCATTAAGTTGACCGCCTGGGGgAGTACGCGCGCAAGCGTAAAACTCAAAGG
AATTGACGGGGGCCCGCACAAGCGGTGGAGCATGTGGTTTAATTCGATGCAACGCGAAGA
ACCTTACCAGCCCTTGACATTTGGAGAATCCTTTGGAGACAGAGGAGTGCCTTGGGAACT
TCAGGACAGGTGCTGCACGGCTGTCGTCAGCTCGTGTCGTGAGA
>gi|299766195|gb|GU197426.1| Uncultured bacterium clone 89IIOMH6 16S ribosomal RNA gene, partial sequence
GTAGTCCACGCCGTAAACGATGATTACTCGTTGTTGGCAATACACAGTCAGCGACCAAGC
GAAAGCGATAAGTAATCCACCTGGGGAGTACGCTCGCAAGAGTGAAACTCAAAGGAATTG
ACGGGGGCCCGCACAAGCGGTGGAACATGTGGTTTAATTCGATGATACGCGAGGAACCTT
ACCTGGGCTTAAATGTAGAGTGCATTCCCGAGAAATCGGGATTTCCTTCGGGACTCTTTA
CAAGGTGCTGCATGGTTGTCGTCAGCTCGTGCCGTGAGG
>gi|299766196|gb|GU197427.1| Uncultured bacterium clone 89IIOME9 16S ribosomal RNA gene, partial sequence
GTAGTCCACGCCGTAAACGATGGATACTAGCTGTCCGGTCTTCGGACTGGGTGGCCCAGC
GAAAGTGATAAGTATCCCACCTGGGGAGTACGTTCGCAAGAATGAAACTCAAAGGAATTG
ACGGGGGCCCGCACAAGCGGTGGAGCATGTGGTTTAATTCGATGATACGCGAGGAACCTT
ACCAGGGCTTAAATGTAAGTTGCATGATTTAGAGATAGATCTTTCTTCGGACTACTTACA
AGGTGCTGCATGGTTGTCGTCAGCTCGTGCCGTGAGG
>gi|299766197|gb|GU197428.1| Uncultured bacterium clone 89IIOMD6 16S ribosomal RNA gene, partial sequence
GTAGTCCACGCCGTAAACGATGTCAACTAGGTGTTGGAGTGGTTAATCGCTTCATTGCCG
GAGCTAACGCATTAAGTTGACCGCCTGGGGAGTACGGTCGCAAGATTAAAACTCAAAGGA
ATTGACGGGGGCCCGCACAAGCGGTGGAGTATGTGGTTTAATTCGACGCAACACGCAGAA
CCTTACCTGGTCTTGACATCCCGAGAATCTGAGTGAAAGCTCAGAGTGCCTCTTTGAGGA
GCTTGGTGACAGGTGCTGCATGGCTGTCGTCAGCTCGTGTCGTGAGA
>gi|299766198|gb|GU197429.1| Uncultured bacterium clone 89IIOMA9 16S ribosomal RNA gene, partial sequence
GTAGTCCACGCCGTAAACGATGTCAACTAGGTGTTGGGGAGGTTAATCTTCTCATTGCCG
CAGCTAACGCATTAAGTTGACCGCCTGGGGAGTACGGTCGCAAGATTAAAACTCAAAGGA
ATTGACGGGGGCCCGCACAAGCGGTGGAGTATGTGGTTTAATTCGACGCAACGCGCAGAA
CCTTACCTGGTCTTGACATCCCGAGAACTCTTAAGAAATTAGGAGGTGCCTCTTTGAGGA
ATTCGGTGACAGGTGCTGCATGGCTGTCGTCAGCTCGTGTCGTGAGA
>gi|299766199|gb|GU197430.1| Uncultured bacterium clone 89IIOMD10 16S ribosomal RNA gene, partial sequence
GTAGTCCACGCCGTAAACGATGATCACTCGTTGTTGGCAATACATCGTCAGCGACTGAGC
GAAAGCATTAAGTGATCCACCTGGGGAGTACGCTCGCAAGAGTGAAACTCAAAGGAATTG
ACGGGGGCCCGCACAAGCGGAGGAACATGTGGTTTAATTCGATGATACGCGAGGAACCTT
ACCTGGGCTTAAATGTAAAACGACGGATCGGGAAACTGATCTTTCTTCGGACGCTTTGCA
AGGTGCTGCATGGCTGTCGTCAGCTCGTGCCGTGAGG
>gi|299766200|gb|GU197431.1| Uncultured bacterium clone 89IOM8F#62 16S ribosomal RNA gene, partial sequence
GTAGTCCACGCCGTAAACGATGTCAACTAGGTGTTGGGGAGGTTAATCTTCTCATTGCCG
GAGCTAACGCATTAAGTTGACCGCCTGGGGAGTACGGTCGCAAGATTAAAACTCAAAGGA
ATTGACGGGGGCCCGCACAAGCGGTGGAGTATGTGGTTTAATTCGACGCAACGCGCAGAA
CCTTACCTGGTCTTGACATCCCGAGAATCCTGTAGAAATATGGGAGTGCCTCTTTGAGGA
ATTCGGTGACAGGTGCTGCATGGCTGTCGTCAGCTCGTGTCGTGAGA
>gi|299766201|gb|GU197432.1| Uncultured bacterium clone 89IIOMB9 16S ribosomal RNA gene, partial sequence
GTAGTCCACGCCCTAAACGATGCGCACTCGGCATTGGAAGTTTCGACCCTTTCAGTGCCT
AAGCTAACGCGGTAAGTGCGCCGCCTGGGAAGTACGAGCGCAAGCTTAAAACTCAAAGGA
ATAGACGGGGATCCGCACAAGCGGTGGAGCATGTGGTTTAATTCGACATTAAGCGAGGAA
CCTCACCAGGGCTAGAAATCCAACTGCATACCTTTGGAAACATCGGTAGCCTTCGAGGGT
GTTGGACAGGTGTTGCATGGTTGTCGTCAGCTCGTGCCGTAAGG
>gi|299766202|gb|GU197433.1| Uncultured bacterium clone 86OMI2F#15 16S ribosomal RNA gene, partial sequence
GTAGTCCACGCCGTAAACGATGTCGACTAGCCGTTGGGCTCATTTAAGGGTTTAGTGGCG
CAGCAAACGCGATAAGTCGACCGCCTGGGGAGTACGGCCGCAAGGTTAAAACTCAAAGGA
ATTGACGGGGGCCCGCACAAGCGGTGGAGCATGTGGTTTAATTCGATGCAACGCGAAGAA
CCTTACCAGCCCTTGACATCCTCGGAATCTCACGGAGACGTGGGAGTGCCCTCGGGAACC
GAGAGACAGGTGCTGCATGGCTGTCGTCAGCTCGTGTCGTGAGA
>gi|299766203|gb|GU197434.1| Uncultured gamma proteobacterium clone 86OMIH5#40n 16S ribosomal RNA gene, partial sequence
GTAGTCCACGCCGTAAACGATGTCAACTAGCCGTTGGGACCCTTGAGGTCTTAGTGGTGC
AGCTAACGCATTAAGTTGACCGCCTGGGGAGTACGGTCGCAAGACTAAAACTCAAAGGAA
TTGACGGGGGCCCGCACAAGCGGTGGAGCATGTGGTTTAATTCGATGCAACGCGAAGAAC
CTTACCATCCCTTGACATCCTCAGAACTTGTAAGAGATTACTTGGTGCCTTCGGGACCTG
AGTGACAGGTGCTGCACGGCTGTCGTCAGCTCGTGTCGTGAGA
>gi|299766204|gb|GU197435.1| Uncultured bacterium clone 86OMIE3#21delta 16S ribosomal RNA gene, partial sequence
GTAGTCCACGCCGTAAACGATGTCAACTAGGTGTTGGGGAGGTTAATCTTCTCATTGCCG
GAGCTAACGCATTAAGTTGACCGCCTGGGGAGTACGGTCGCAAGATTAAAACTCAAAGGA
ATTGACGGGGGCCCGCACAAGCGGTGGAGTATGTGGTTTAATTCGACGCAACGCGCAGAA
CCTTACCTGGTCTTGACATCCCGAGAATTTCTACGAAAGTAGAGAGTGCCTCTTTGAGGA
ATTCGGTGACAGGTGCTGCATGGCTGTCGTCAGCTCGTGTCGTGAGA
>gi|299766205|gb|GU197436.1| Uncultured epsilon proteobacterium clone 86OMI1G#7 16S ribosomal RNA gene, partial sequence
GTAGTCCACGCAGTAAACGATGAATGTTAGTCGTTGGTGTCCTAGAGACATCAGTGATGC
AGTTAACACATTAAACATTCCGCCTGGGGAGTACGGTCGCAAGATTAAAACTCAAAGGAA
TAGACGGGGACCCGCACAAGTGGTGGAGCATGTGGTTTAATTCGAAGATACGCGAAGAAC
CTTACCTAGCCTTGACATACTAAAGAATTCGGCAGAGATGCTGAAGTGCCTTCGGGAGCT
TTAATACAGGTGCTGCACGGCTGTCGTCAGCTCGTGTCGTGAGA
>gi|299766206|gb|GU197437.1| Uncultured bacterium clone 86OMI 5E#37 16S ribosomal RNA gene, partial sequence
GTAGTCCACGCAGTAAACGATGTTCACTAGGTGTAGCGGGTATTAAAATCTGCTGTGCCC
AAGCTAACGCATTAAGTGAACCGCCTGGGGgAGTACGGTCGCAAGACTAAAACTCAAAGG
AATTGACGGGGGCCCGCACAAGCGGTGGAGCATGTGGTTTAATTCGACGCAACGCGAAGA
ACCTTACCTGGGTTTGACATCCcTGTGAATCTTCAAGAAATTGAAGAGTGCCTTCGGGAA
CACAGTGACAGGTGCTGCATGGCTGTCGTCAGCTCGTGTCGTGAGA
>gi|299766207|gb|GU197438.1| Uncultured bacterium clone 86OMI4F#30 16S ribosomal RNA gene, partial sequence
GTAGTCCACGCCCTAAACGATGAATGTTAGTCGTCGGGTAGCTAGTCTATTCGGTGATGC
AGCTAACGCATTAAACATTCCGCCTGGGGAGTACGGTCGCAAGATTAAAACTCAAAGGAA
TAGACGGGGACCCGCACAAGTGGTGGAGCATGTGGTTTAATTCGAAGATACGCGAAGAAC
CTTACCTAGCCTTGACATATTTGAGAACACTTTAGAGATAGGGTGGTGCCTTCGGGAGCT
CATATACAGGTGCTGCACGGCTGTCGTCAGCTCGTGTCGTGAGA
>gi|299766208|gb|GU197439.1| Uncultured bacterium clone 86OMI4D#28 16S ribosomal RNA gene, partial sequence
GTAGTCCACACTGTAAACGATGGGCATTCGGTGCCGCGGGTGTTGACCCCTGCGGTGCCT
TAGCTAACGCGTTAAATGCCCCGCCTGGGGAGTACGGTCGCAAGGCTGAAACTCAAAGGA
ATTGACGGGGGCCCGCACAAGCGGTGGAGCATGTGGTTTAATTCGATGCAACGCGAAGAA
CCTTACCTAGGCTTGAACTGTGGAGGACCGTCCTGGAAACAGGGCCTTCTCTTCGGAGAC
CCCCATAGAGGTGCTGCATGGCTGTCGTCAGCTCGTGTCGTGAGA
>gi|299766209|gb|GU197440.1| Uncultured bacterium clone 86OMI 5B#34 16S ribosomal RNA gene, partial sequence
GTAGTCCACGCTGTAAACGATGTCAACTAGCCGTTGGGACCATTTAAGGTTTTAGTGGCG
CAGCTAACGCGATAAGTTGACCGCCTGGGGAGTACGGCCGCAAGGTTAAAACTCAAAGGA
ATTGACGGGGGCCCGCACAAGCGGTGGAGCATGTGGTTTAATTCGATGCAACGCGAAGGA
CCTTACCAGCCCTTGACATCCAGAGAATTTGCTAGAGATAGCTTAGTGCCTTCGGGAGCT
CTGTGACAGGTGCTGCATGGCTGTCGTCAGCTCGTGTCGTGAGA
>gi|299766210|gb|GU197441.1| Uncultured gamma proteobacterium clone 86OMI 3C#19 16S ribosomal RNA gene, partial sequence
GTAGTCCACGCCGTAAACGATGTCAACTAGCCGTTGGGAGCATTTAAGCTTTTAGTGGCG
CAGCTAACGCATTAAGTTGACCGCCTGGGGAGTACGGCCGCAAGGCTAAAACTCAAAGGA
ATTGACGGGGGCCCGCACAAGCGGTGGAGCATGTGGTTTAATTCGATGCAACGCGAAGAA
CCTTACCAGCCCTTGACATCCAGAGAATTCGCTAGAGATAGCTTAGTGCCTTCGGGAACT
CTGTGACAGGTGCTGCATGGCTGTCGTCAGCTCGTGTCGTGAGA
>gi|299766211|gb|GU197442.1| Uncultured epsilon proteobacterium clone 86II9'98 16S ribosomal RNA gene, partial sequence
GTAGTCCACGCAGTAAACGATGAATGTTAGTCGTCGGGGGCCTAGTGTCTTCGGTGATGC
AGCTAACGCATTAAACATTCCGCCTGGGGAGTACGGTCGCAGGATTAAAACTCAAAGGAA
TAGACGGGGACCCGCACAAGTGGTGGAGCATGTGGTTTAATTCGAAGATACGCGAAGAAC
CTTACCTAGCCTTGACATATTTTAGAACTCCGCAGAGATGTAGAGGTGCCTTCGGGAGCT
AATATACAGGTGCTGCACGGCTGTCGTCAGCTCGTGTCGTGAGA
>gi|299766212|gb|GU197443.1| Uncultured bacterium clone 76III6G 16S ribosomal RNA gene, partial sequence
GTAGTCCACGCCGTAAACGATGTCAACTAGTCGTTGGTCTCCTTGAGGGATTAGTGACGC
AGCTAACGCATTAAGTTGACCGCCTGGGGAGTACGCTCGCAAGAGTAAAACTCAAAGGAA
TTGACGGGGGCCCGCACAAGCGGTGGAGCATGTGGTTTAATTCGATGCAACGCGAAGAAC
CTTACCATCCCTTGACATCCTCAGAACTTGTAAGAGATTACTTGGTGCCTTCGGGACCTG
AGTGACAGGTGCTGCACGGCTGTCGTCAGCTCGTGTCGTGAGA
>gi|299766213|gb|GU197444.1| Uncultured bacterium clone 0V24 16S ribosomal RNA gene, partial sequence
GTAGTCCACGCCGTAAACGATGTCAACTAGGTGTTGGGATGGTTAATCGTCTCATTGCCG
CAGCTAACGCATTAAGTTGACCGCCTGGGGAGTACGGTCGCAAGATTAAAACTCAAAGGA
ATTGACGGGGGCCCGCACAAGCGGTGGAGTATGTGGTTTAATTCGACGCAACGCGCAGAA
CCTTACCTGGTCTTGACATCCCGAGAACCCTTAAGAAATTAGGGAGTGCCTCTTTGAGGA
ATTCGGTGACAGGTGCTGCATGGCTGTCGTCAGCTCGTGTCGTGAGA
>gi|299766214|gb|GU197445.1| Uncultured gamma proteobacterium clone 0V10 16S ribosomal RNA gene, partial sequence
GTAGTCCACGCCGTAAACTATGTCAACTAGCCGTTGGGTTCTTTTACGAACTTGGTGGCG
CAGCTAACGCGATAAGTTGACCGCCTGGGGAGTACGGCCGCAAGGTTAAAACTCAAAGGA
ATTGACGGGGGCCCGCACAAGCGGTGGAGCATGTGGTTTAATTCGATGCAACGCGAAGAA
CCTTACCAGCTCTTGACATCCTCAGAGCTTGTCAGAAATGACTTGGTGCCTTCGGGAACT
GAGTGACAGGTGCTGCATGGCTGTCGTCAGCTCGTGTCGTGAGA
>gi|299766215|gb|GU197446.1| Uncultured bacterium clone 86_06_IG9#72 16S ribosomal RNA gene, partial sequence
GTAGTCCACGCCGTAAACGATGTCAACTAGCCGTTGGGTGCCTTGTGCACTTAGTGGCGC
CGCTAACGCATTAAGTTGACCGCCTGGGGAGTACGGTCGCAAGACTAAAACTCAAAGGAA
TTGACGGGGGCCCGCACAAGCGGTGGAGCATGTGGTTTAATTCGATGCAACGCGAAGAAC
CTTACCATCCCTTGACATCCAGTGAATATAGCAGAGACGCTTTAGTGCCTTCGGGAGCAC
TGAGACAGGTGCTGCATGGCTGTCGTCAGCTCGTGTCGTGAGA
>gi|299766216|gb|GU197447.1| Uncultured bacterium clone 89IIE6 16S ribosomal RNA gene, partial sequence
GTAGTCCACGCAGTAAACGATGAATGTTAGTCGTCGGAGGCCTAGTGTCTTCGGTGATGC
AGCTAACGCATTAAACATTCCGCCTGGGGAGTACGGTCGCAAGATTAAAACTCAAAGGAA
TAGACGGGGACCCGCACAAGTGGTGGAGCATGTGGTTTAATTCGAAGATACGCGAAGAAC
CTTACCTAGCCTTGACATATATTAGAATCCCCCAGAGATGGAGGAGTGCCTTCGGGAGCT
TTTATACAGGTGCTGCACGGCTGTCGTCAGCTCGTGTCGTGAGA
>gi|299766217|gb|GU197448.1| Uncultured epsilon proteobacterium clone 89IIE8 16S ribosomal RNA gene, partial sequence
GTAGTCCACGCAGTAAACGATGAATGTTAGTCGTCGGGGGCCTAGTGTCTTCGGTGATGC
AGCTAACGCATTAAACATTCCGCCTGGGGAGTACGGTCGCAAGATTAAAACTCAAAGGAA
TAGACGGGGACCCGCACAAGTGGTGGAGCATGTGGTTTAATTCGAAGATACGCGAAGAAC
CTTACCTAGCCTTGACATATTTTAGAACTCCGCAGAGATGTAGAGGTGCCTTCGGGAGCT
AATATACAGGTGCTGCACGGCTGTCGTCAGCTCGTGTCGTGAGA
>gi|299766218|gb|GU197449.1| Uncultured bacterium clone 0V11 16S ribosomal RNA gene, partial sequence
GTAGCCCACGCTGTAAACGATGTCAACTAGCCGTTGGGACCATTTAAGGTTTTAGTGGCG
CAGCTAACGCGATAAGTTGACCGCCTGGGGAGTACGGCCGCAAGGTTAAAACTCAAAGGA
ATTGACGGGGGCCCGCACAAGCGGTGGAGCATGTGGTTTAATTCGATGCAACGCGAAGAA
CCTTACCAGCCCTTGACATCCAGAGAATTTGCTAGAGATAGCTTAGTGCCTTCGGGAACT
CTGTGACAGGAGCTGCATGGCTGTCGTCAGCTCGTGTCGTGAGA
>gi|299766219|gb|GU197450.1| Uncultured gamma proteobacterium clone 89IIH7 16S ribosomal RNA gene, partial sequence
GTAGTCCACGCCGTAAACTATGTCAACTAGCCGTTGGGTTCTTTTACGAACTTAGTGGCG
CAGCTAACGCGATAAGTTGACCGCCTGGGGAGTACGGCCGCAAGGTTAAAACTCAAAGGA
ATTGACGGGGGCCCGCACAAGCGGTGGAGCATGTGGTTTAATTCGATGCAACGCGAAGAA
CCTTACCAGCTCTTGACATCCTCAGAACTTGTCAGAAATGACTTGGTGCCTTCGGGAACT
GAGTGACAGGTGCTGCATGGCTGTCGTCAGCTCGTGTCGTGAGA
>gi|299766220|gb|GU197451.1| Uncultured epsilon proteobacterium clone 76#46 16S ribosomal RNA gene, partial sequence
GTAGTCCGCGCAGTAAACGATGAATGTTAGTCGTCGGAGGCCTAGTGTCTTCGGTGATGC
AGCTAACGCATTAAACATTCCGCCTGGGGAGTACGGTCGCAAGATTAAAACTCAAAGGAA
TAGACGGGGACCCGCACAAGTGGTGGAGCATGTGGTTTAATTCGAAGATACGCGAAGAAC
CTTACCTAGCCTTGACATATATTAGAATCCCCCAGAGATGGAGGAGTGCCTTCGGGAGCT
TTTATACAGGTGCTGCACGGCTGTCGTCAGCTCGTGTCGTGAGA
>gi|30230775|emb|AJ440984.1| Antarctic bacterium R-7666 partial 16S rRNA gene, strain R-7666
GTAGTCCACGCCGTAAACGATGGATACTAGCTGTTGGAAGCAATTTCAGTGGCTAAGCGA
AAGTGATAAGTATCCCACCTGGGGAGTACGAACGCAAGTTTGAAACTCAAAGGAATTGAC
GGGGGCCCGCACAAGCGGTGGAGCATGTGGTTTAATTCGATGATACGCGAGGAACCTTAC
CAAGGCTTAAATGTAGATTGACCGTTTTGGAAACAGAACTTTCGCAAGACAATTTACAAG
GTGCTGCATGGTTGTCGTCAGCTCGTGCCGTGAGG
>gi|302698933|dbj|AB539010.1| Thioautotrophic intracellular symbiont of Adipicola crypta gene for 16S ribosomal RNA, partial sequence
GTAGTCCACGCCGTAAACGATGATAACTAGCCGTTGGGAGGATTTACCTCTTAGTGGCGA
AGCTAACGCGTTAAGTTATCCGCCTGGGGAGTACGGCCGCAAGGTTAAAACTCAAAGGAA
TTGACGGGGACCCGCACAAGCGGTGGAGCATGTGGTTTAATTCGATGCAACGCGAAGAAC
CTTACCTGGTCTTGACATACACGGAACTTTCCAGAGATGGATTGGTGCCTTCGGGAACCG
TGATACAGGTGCTGCATGGCTGTCGTCAGCTCGTGTCGTGAGA
>gi|302698934|dbj|AB539011.1| Thioautotrophic extracellular symbiont A of Adipicola pacifica gene for 16S ribosomal RNA, partial sequence
GTAGTCCACGCCGTAAACGATGATAACTAGCCGTTGGGGGGATTTACCTCTTAGTGGCGA
AGCTAACGCGTTAAGTTATCCGCCTGGGGAGTACGGCCGCAAGGTTAAAACTCAAAGGAA
TTGACGGGGACCCGCACAAGCGGTGGAGCATGTGGTTTAATTCGATGCAACGCGAAGAAC
CTTACCTGGTCTTGACATACACGGAACTTTCCAGAGATGGATTGGTGCCTTCGGGAACCG
TGATACAGGTGCTGCATGGCTGTCGTCAGCTCGTGTCGTGGGA
>gi|302698935|dbj|AB539012.1| Heterotrophic extracellular symbiont C of Adipicola pacifica gene for 16S ribosomal RNA, partial sequence
GTAGTCCACGCCGTAAACGATGTCAACTAGCCGTTTGTGTCCTTGAGACGTGAGTGGCGC
AGCTAACGCACTAAGTTGACCGCCTGGGGAGTACGGCCGCAAGGTTAAAACTCAAATGAA
TTGACGGGGGCCCGCACAAGCGGTGGAGCATGTGGTTTAATTCGATGCAACGCGAAGAAC
CTTACCATCCCTTGACATCCTGCGAATTATCTAGAGATAGATTTGTGCCTTCGGGAACGC
AGTGACAGGTGCTGCATGGCTGTCGTCAGCTCGTGTTGTGAAA
>gi|30466166|gb|AY197388.1| Uncultured proteobacterium clone B01R021 16S ribosomal RNA gene, partial sequence
GTAGTCCACGCCGTAAACGATGACAACTAGACGTTGGGTTCCTTAGAGAACTTAGTGTCG
AAACTAACSCGTTAAGTTGTCCSCCTGGGGAGTACGGTCGCAAGATTAAAACTCAAAGGA
ATTGASGGGGGCCCGCACAAGCGGTGGAGCATGTGGTTTAATTCGATGCAACGCGAAGAA
CCTTACCATCCCTTGACATCCAGAGAATCAGCAAGAGATTGATGAGTGCCTTCGGGAACT
CTGAGACAGGTGCTGCATGGCTGTCGTCAGCTCGTGTCGTGAGA
>gi|306422264|emb|FM211773.1| Uncultured Codakia orbicularis gill symbiont partial 16S rRNA gene, clone 2C79
GTAGTCCACGCCGTAAACGATGTCAACTAGCCGTTGGGCTCATTATAAGGGCTTAGTGGC
GAAGCTAACGCGATAAGTTGACCGCCTGGGGAGTACGGCCGCAAGGCTAAAACTCAAAGG
AATTGACGGGGGCCCGCACAAGCGGTGGAGCATGTGGTTTAATTCGATGCAACGCGAAGA
ACCTTACCAGCCCTTGACATCCTCGGAACTTACTAGAGATAGTTTGGTGCCTTCGGGAAC
CGAGTGACAGGTGCTGCATGGCTGTCGTCAGCTCGTGTCGTGAGA
>gi|313574969|emb|FN600353.1| Bacterial symbiont of Myrtea spinifera partial 16S rRNA gene, clone L2-4
GTAGTCCACGCCGTAAACGATGTCAACTAGCCGTTGGATCCATTTAAGGGTTTAGTGGCG
CAGCTAACGCGATAAGTTGACCGCCTGGGGAGTACGGCCGCAAGGTTAAAACTCAAAGGA
ATTGACGGGGGCCCGCACAAGCGGTGGAGCATGTGGTTTAATTCGATGCAACGCGAAGAA
CCTTACCAGCCCTTGACATCCTGGAAACTTACTAGAGATAGTTTGGTGCCTTCGGGAATC
CAGTGACAGGTGCTGCATGGCTGTCGTCAGCTCGTGTCGTGAGA
>gi|313574970|emb|FN600354.1| Bacterial symbiont of Myrtea spinifera partial 16S rRNA gene, clone L1-3
GTAGTCCACGCCGTAAACGATGTCAACTAGCCGTTGGATCCATTTAAGGGTTTAGTGGCG
CAGCTAACGCGATAAGTTGACCGCCTGGGGAGTACGGCCGCAAGGTTAAAACTCAAAGGA
ATTGACGGGGGCCCGCACAAGCGGTGGAGCATGTGGTTTAATTCGATGCAACGCGAAGAA
CCTTACCAGCCCTTGACATCCTGGAAACTTACTAGAGATAGTTTGGTGCCTTCGGGAATC
CAGTGACAGGTGCTGCATGGCTGTCGTCGGCTCGTGTCGTGAGA
>gi|313574971|emb|FN600355.1| Bacterial symbiont of Myrtea spinifera partial 16S rRNA gene, clone L2-13
GTAGTNCACGCCGTAAACGATGTCAACTAGCCGTTGGATCCATTTAAGGGTTTAGTGGCG
CAGCTAACGCGATAAGTTGACCGCCTGGGGAGTACGGCCGCAAGGTTAAAACTCAAAGGA
ATTGACGGGGGCCCGCACAAGCGGTGGAGCATGTGGTTTAATTCGATGCAACGCGAAGAA
CCTTACCAGCCCTTGACATCCTGGAAACTTACTAGAGATAGTTTGGTGCCTTCGGGAATC
CAGTGACAGGTGCTGCATGGCTGTCGTCAGCTCGTGTCGTGAGA
>gi|313574972|emb|FN600356.1| Bacterial symbiont of Thyasira flexuosa partial 16S rRNA gene, clone T1-6
GTAGTCCACGCCGTAAACGATGTCAACTAGCCGTTGGAGACTTTAATGTTTTTAGTGGCG
CAGCTAACGCGATAAGTTGACCGCCTGGGGAGTACGGCCGCAAGGTTAAAACTCAAAGGA
ATTGACGGGGGCCCGCACAAGCGGTGGAGCATGTGGTTTAATTCGATGCAACGCGAAGAA
CCTTACCAGCTCTTGACATCCTGCGAACTTTCTAGAGATAGATTGGTGCCTTCGGGAACG
CAGTGACAGGTGCTGCATGGCTGTCGTCAGCTCGTGTCGTGAGA
>gi|313574973|emb|FN600357.1| Bacterial symbiont of Thyasira flexuosa partial 16S rRNA gene, clone T1-3
GTAGTCCACGCCGTAAACGATGTCAACTAGCCGTTGGAGACTTTAATGTTTTTAGTGGCG
CAGCTAACGCGATAAGTTGACCGCCTGGGGAGTACGGCCGCAAGGTTAAAACTCAAAGGA
ATTGACGGGGGCCCGCACAAGCGGTGGAGCATGTGGTTTAATTCGATGCAACGCGAAGAA
CCTTACCAGCTCTTGACATCCTGCGAACTTTCTAGAGATAGATTGGTGCCTTCGGGAACG
CAGTGACAGGTGCTGCATGGCTGTCGTCAGCTCGTGTCGTGAGA
>gi|313574974|emb|FN600358.1| Bacterial symbiont of Thyasira flexuosa partial 16S rRNA gene, clone T1-2
GTAGTCCACGCCGTAAACGATGTCAACTAGCCGTTGGAGACTTTAATGTTTTTAGTGGCG
CAGCTAACGCGATAAGTTGACCGCCTGGGGAGTACGGCCGCAAGGTTAAAACTCAAAGGA
ATTGACGGGGGCCCGCACAAGCGGTGGAGCATGTGGTTTAATTCGATGCAACGCGAAGAA
CCTTACCAGCTCTTGACATCCTGCGAACTTTCTAGAGATAGATTGGTGCCTTCGGGAACG
CAGTGACAGGTGCTGCATGGCTGTCGTCAGCTCGTGTCGTGAGA
>gi|313574975|emb|FN600359.1| Bacterial symbiont of Thyasira flexuosa partial 16S rRNA gene, clone T4-8
GTAGTNCACGCCGTAAACGATGTCAACTAGCCGTTGGAGACTTTAATGTTTTTAGTGGCG
CAGCTAACGCGATAAGTTGACCGCCTGGGGAGTACGGCCGCAAGGTTAAAACTCAAAGGA
ATTGACGGGGGCCCGCACAAGCGGTGGAGCATGTGGTTTAATTCGATGCAACGCGAAGAA
CCTTACCAGCTCTTGACATCCTGCGAACTTTCTAGAGATAGATTGGTGCCTTCGGGAACG
CAGTGACAGGTGCTGCATGGCTGTCGTCAGCTCGTGTCGTGAGA
>gi|313574976|emb|FN600360.1| Bacterial symbiont of Thyasira flexuosa partial 16S rRNA gene, clone T1-4
GTAGTCCACGCCGTAAACGATGTCAACTAGCCGTTGGAGACTTTAATGTTTTTAGTGGCG
CAGCTAACGCGATAAGTTGACCGCCTGGGGAGTACGGCCGCAAGGTTAAAACTCAAAGGA
ATTGACGGGGGCCCGCACAAGCGGTGGAGCATGTGGTTTAATTCGATGCAACGCGAAGAA
CCTTACCAGCTCTTGACATCCTGCGAACTTTCTAGAGATAGATTGGTGCCTTCGGGAACG
CAGTGACAGGTGCTGCATGGCTGTCGTCAGCTCGTGTCGTGAGA
>gi|313574977|emb|FN600361.1| Thyasira flexuosa associated epsilon proteobacterium partial 16S rRNA gene, clone T3-7
GTAGTCCACGCCCTAAACGATGAATGCTAGTCGTTGTGATGCTTtGACATTGCAGTGATG
CAGCTAACGCATTAAGCATTCCGCCTGGGGAGTACGGTCGCAAGATTAAAACTCAAAGGA
ATAGACGGGGACCCGCACAAGCGGTGGAGCATGTGGTTTAATTCGAAGATACGCGAAGAA
CCTTACCTGGCCTTGACATTGATAGAATCTGCTAGAGATAGCGGAGTGCTAGTTTACTAG
AGCTTGAAAACAGGTGCTGCACGGCTGTCGTCAGCTCGTGTCGTGAGA
>gi|313847530|emb|FN869533.1| Myrtea tanimbarensis gill endosymbiont partial 16S rRNA gene
GTAGTCCACGCCGTAAACGATGTCAACTAGCCGTTGGATCCATTTAAGGGTTTAGTGGCG
CAGCTAACGCGATAAGTTGACCGCCTGGGGAGTACGGCCGCAAGGTTAAAACTCAAAGGA
ATTGACGGGGGCCCGCACAAGCGGTGGAGCATGTGGTTTAATTCGATGCAACGCGAAGAA
CCTTACCAGCCCTTGACATCCTGGAAACTTACTAGAGATAGTTTGGTGCCTTCGGGAATC
CAGTGACAGGTGCTGCATGGCTGTCGTCAGCTCGTGTCGTGAGA
>gi|313847544|emb|FN869544.1| Myrtea flabelliformis gill endosymbiont partial 16S rRNA gene
GTAGTCCACGCCGTAAACGATGTCAACTAGCCGTTGGACTCATTATAAGGGTTTAGTGGC
GCAGCTAACGCGATAAGTTGACCGCCTGGGGAGTACGGCCGCAAGGTTAAAACTCAAAGG
AATTGACGGGGGCCCGCACAAGCGGTGGAGCATGTGGTTTAATTCGATGCAACGCGAAGA
ACCTTACCAGCCCTTGACATCCTGGAAACTTACTAGAGATAGTTTGGTGCCTTCGGGAAT
CCAGTGACAGGTGCTGCATGGCTGTCGTCAGCTCGTGTCGTGAGA
>gi|313847545|emb|FN869545.1| Gloverina rectangularis gill endosymbiont partial 16S rRNA gene
GTAGTCCACGCCGTAAACGATGTCAACTAGCCGTTGGATCCATTTAAGGGTTTAGTGGCG
CAGCTAACGCGATAAGTTGACCGCCTGGGGAGTACGGCCGCAAGGTTAAAACTCAAAGGA
ATTGACGGGGGCCCGCACAAGCGGTGGAGCATGTGGTTTAATTCGATGCAACGCGAAGAA
CCTTACCAGCCCTTGACATCCTGGAAACTTACTAGAGATAGTTTGGTGCCTTCGGGAATC
CAGTGACAGGTGCTGCATGGCTGTCGTCAGCTCGTGTCGTGAGA
>gi|315440324|gb|HM598193.1| Uncultured bacterium clone SCS_HX28_140 16S ribosomal RNA gene, partial sequence
GTAGTCCACGCCGTAAACGATGTCAACTAGCCGTTGGGAGGGTCATCCTCTGAGTGGCGC
AGCTAACGCACTAAGTTGACCGCCTGGGGAGTACGGTCGCAAGATTAAAACTCAAATGAA
TTGACGGGGGCCCGCACAAGCGGTGGAGCATGTGGTTTAATTCGACGCAACGCGAAGAAC
CTTACCTGGTCTTGACATCCTGCGAACTTTCTAGAGATAGATTGGTGCCTTCGGGAACGC
AGTGACAGGTGCTGCATGGCTGTCGTCAGCTCGTGTCGTGAGA
>gi|315440937|gb|HQ588461.1| Uncultured bacterium clone AMSMV-5-B39 16S ribosomal RNA gene, partial sequence
GTAGTCCACGCCGTAAACGATGTCAACTAGCCGTTGGGACCTTGAGGTCTCAGTGGTGCA
GCTAACGCGTGAAGTTGACCGCCTGGGGAGTACGGCCGCAAGGCTAAAACTCAAATGAAT
TGACGGGGGCCCGCACAAGCGGTGGAGCATGTGGTTTAATTCGATGCAACGCGAAGAACC
TTACCATCCCTTGACATCATCAGAACTTGTTAGAGATAACTCGGTGCCTTCGGGAACTGA
ATGACAGGTGCTGCATGGCTGTCGTCAGCTCGTGTCGTGAGA
>gi|322201013|gb|JF215608.1| Uncultured bacterium clone ncd2500d04c1 16S ribosomal RNA gene, partial sequence
GTAGTCCACGCCGTAAACGATGAGTGCTAGGTGTCAGAGGCTTTGACCCTTCTGGTGCCG
AAGCTAACGCGTTAAGCACTCCGCCTGGGGAGTACGGTCGCAAGACTAAAACTCAAAGGA
ATTGACGGGGGCCCGCACAAGCGGTGGAGCATGTGGTTTAATTCGACGCAACGCGCAGAA
CCTTACCTGGGCTAGAAAATGCAGGAACCTGGTCGAAAGATCGGGGTGCCCTTCGGGGAA
TCTGTAGTTAGGTGCTGCATGGCTGTCGTCAGCTCGTGTCGTGAGA
>gi|323097732|emb|FN658693.1| Epsilon proteobacterium ectosymbiont of Rimicaris exoculata partial 16S rRNA gene, clone Epsilon S1-4
GTAGTCCACGCAGTAAACGATGAATGTTAGTCGTTGGGTCTCTAGTAGATTCAGTGATGC
AGTTAACACATTAAACATTCCGCCTGGGGAGTACGGTCGCAAGATTAAAACTCAAAGGAA
TAGACGGGGACCCGCACAAGTGGTGGAGCATGTGGTTTAATTCGAAGATACGCGAAGAAC
CTTACCTAGCCTTGACATTGAGAGAATCCGACAGAGATGTTGGAGTGCCTTCGGGAGCTT
GAAAACAGGTGCTGCACGGCTGTCGTCAGCTCGTGTCGTGAGA
>gi|323097733|emb|FN658694.1| Epsilon proteobacterium ectosymbiont of Rimicaris exoculata partial 16S rRNA gene, clone Epsilon S2-1
GTAGTCCACGCCCTAAACGATGAATGTTAGTCGTTGGAAGGCTAGTCCTTTCAGTGATGC
AGCTAACGCATTAAACATTCCGCCTGGGGAGTACGGTCGCAAGATTAAAACTCAAAGGAA
TAGACGGGGACCCGCACAAGTGGTGGAGCATGTGGTTTAATTCGAAGATACGCGAAGAAC
CTTACCTGGCCTTGACATTGATAGAACACAGTAGAGATACAGTGGTGCCCTTCGGGGAGC
TTGAAAACAGGTGCTGCACGGCTGTCGTCAGCTCGTGTCGTGAGA
>gi|323097734|emb|FN658695.1| Epsilon proteobacterium ectosymbiont of Rimicaris exoculata partial 16S rRNA gene, clone Epsilon S1-1
GTAGTCCACGCAGTAAACGATGAATGTTAGTCGTCGGGGGCCTAGTGTCTTCGGTGATGC
AGTTAACGCATTAAACATTCCGCCTGGGGAGTACGGTCGCAAGATTAAAACTCAAAGGAA
TAGACGGGGACCCGCACAAGTGGTGGAGCATGTGGTTTAATTCGAAGATACGCGAAGAAC
CTTACCTAGCCTTGACATATATTAGAATCTTTCAGAGATGAGAGAGTGCCTTCGGGAGCT
ATTATACAGGTGCTGCACGGCTGTCGTCAGCTCGTGTCGTGAGA
>gi|323097735|emb|FN658696.1| Epsilon proteobacterium ectosymbiont of Rimicaris exoculata partial 16S rRNA gene, clone Epsilon S2-16
GTAGTCCACGCAGTAAACGATGAATGTTAGTCGTCGGGGGCCTAGTGTCTTCGGTGATGC
AGTTAACACATTAAACATTCCGCCTGGGGAGTACGGTCGCAAGATTAAAACTCAAAGGAA
TAGACGGGGACCCGCACAAGTGGTGGAGCATGTGGTTTAATTCGAAGATACGCGAAGAAC
CTTACCTAGCCTTGACATATTTTAGAACTCCGTAGAGATACAGAGGTGCCTTCGGGAGCT
AATATACAGGTGCTGCACGGCTGTCGTCAGCTCGTGTCGTGAGA
>gi|323097736|emb|FN658697.1| Epsilon proteobacterium ectosymbiont of Rimicaris exoculata partial 16S rRNA gene, clone Epsilon S2-7
GTAGTCCACGCAGTAAACGATGAATGTTAGTCGTTGGTGTCCTAGAGACATCAGTGATGC
AGTTAACACATTAAACATTCCGCCTGGGGAGTACGGTCGCAAGATTAAAACTCAAAGGAA
TAGACGGGGACCCGCACAAGTGGTGGAGCATGTGGTTTAATTCGAAGATACGCGAAGAAC
CTTACCTAGCCTTGACATATTTTGGGATTCACCAGAGATGGAGAAGTGCCTTCGGGAGCC
AAATTACAGGTGCTGCACGGCTGTCGTCAGCTCGTGTCGTGAGA
>gi|323097737|emb|FN658698.1| Epsilon proteobacterium ectosymbiont of Rimicaris exoculata partial 16S rRNA gene, clone Epsilon S1-27
GTAGTCCACGCCCTAAACGATGCACACTAGTTGTTGCGATGCTCGTCATTGCAGTAATAC
AGTTAACACATTAAGTGTGCCGCCTGGGGAGTACGGTCGCAAGATTAAAACTCAAAGGAA
TAGACGGGGACCCGCACAAGCGGTGGAGCATGTGGTTTAATTCGAAGATACGCGAAGAAC
CTTACCTAGACTTGAAATCCTTGGAATCCTGCAGAGATGCGGGAGTGCTAGTTTACTAGA
ACCAAGTGACAGGTGCTGCACGGCTGTCGTCAGCTCGTGTCGTGAGA
>gi|323097738|emb|FN658699.1| Gamma proteobacterium ectosymbiont of Rimicaris exoculata partial 16S rRNA gene, clone Gamma S2-12
GTAGTCCACGCCGTAAACGATGTCAACTAGTCGTTGGTCTCCTTGAGGGATCAGTGACGC
AGCTAACGCATTAAGTTGACCGCCTGGGGAGTACGGTCGCAAGACTAAAACTCAAAGGAA
TTGACGGGGGCCCGCACAAGCGGTGGAGCATGTGGTTTAATTCGATGCAACGCGAAGAAC
CTTACCATCCCTTGACATCCTCAGAACTTGTAAGAAATTACTTGGTGCCTTCGGGAACTG
AGTGACAGGTGCTGCACGGCTGTCGTCAGCTCGTGTCGTGAGA
>gi|323097739|emb|FN658700.1| Delta proteobacterium ectosymbiont of Rimicaris exoculata partial 16S rRNA gene, clone Delta S1-6
GTAGTCCACGCCGTAAACGATGTCAACTAGGTGTTGGGGCGGTTAATCGTCTCATTGCCG
GAGCTAACGCATTAAGTTGACCGCCTGGGGAGTACGGTCGCAAGATTAAAACTCAAAGGA
ATTGACGGGGGCCCGCACAAGCGGTGGAGTATGTGGTTTAATTCGACGCAACGCGCAGAA
CCTTACCTGGTCTTGACATCCCGGGAATCTCTTGGAAACTTGAGAGTGCCTCATTAGAGG
AGCCTGGTGACAGGTGCTGCATGGCTGTCGTCAGCTCGTGTCGTGASA
>gi|323097740|emb|FN658701.1| Bacteroidetes bacterium ectosymbiont of Rimicaris exoculata partial 16S rRNA gene, clone Bacteroidetes S1-11
GTAGTCCACGCCGTAAACGATGAATACTCGTTGTCTGCGATATACAGTAGGCGACTGAGC
GAAAGCATTAAGTATTCCACCTGGGGAGTACGTTGGCAACAATGAAACTCAAAGGAATTG
ACGGGGGCCCGCACAAGCGGAGGAACATGTGGTTTAATTCGATGATACGCGAGGAACCTT
ACCTGGGTTTAAATGTAGGACGAAACTCTGAGAGATCGGAGCCTCTTCGGACGGACTACA
AGGTGCTGCATGGCTGTCGTCAGCTCGTGCCGTGAGG
>gi|323097741|emb|FN658702.1| Bacteroidetes bacterium ectosymbiont of Rimicaris exoculata partial 16S rRNA gene, clone Bacteroidetes S2-2
GTAGTCCACGCCGTAAACGATGGATACTAGCTGTTAGTCATGCCGTAGGGTATGATTAGT
GGCCAAGCAAAAGTGATAAGTATCCCACCTGGGGAGTACGTTCGCAAGAATGAAACTCAA
AGGAATTGACGGGGGCCCGCACAAGCGGTGGAGCATGTGGTTTAATTCGATGATACGCGA
GGAACCTTACCAGGGCTTAAATGTAAGTTGCATGGGGTAGAGATATCCCTTTCTTCGGAC
TACTTACAAGGTGCTGCATGGTTGTCGTCAGCTCGTGCCGTGAGG
>gi|32351282|gb|AY310507.1| Endosymbiont of Calyptogena aff. angulata 16S ribosomal RNA gene, partial sequence
GTAGTCCACGCCGTAAACGATGATAACTAGTCGTTGGGGGGATTACCCTTTAGTGGCGAA
GCTAACGCGTTAAGTTATCCGCCTGGGGAGTACGGCCGCAAGGTTAAAACTCAAAGGAAT
TGACGGGGACCCGCACAAGCGGTGGAGCATGTGGTTTAATTCGATGCAACGCGAAGAACC
TTACCTGGTCTTGACATATTGCAAACTTTCCAGAAATGGATTGGTGCCTTCGGGAATGCG
AGTACAGGTGCTGCATGGCTGTCGTCAGCTCGTGTCGTGAGA
>gi|32351283|gb|AY310508.1| Endosymbiont of Calyptogena packardana 16S ribosomal RNA gene, partial sequence
GTAGTCCACGCCGTAAACGATGATAACTAGCCGTTGGAGGGATTACCCTTTAGTGGCGAA
GCTAACGCGTTAAGTTATCCGCCTGGGGAGTACGGCCGCAAGGTTAAAACTCAAAGGAAT
TGACGGGGACCCGCACAAGCGGTGGAGCATGTGGTTTAATTCGATGCAACGCGAAGAACC
TTACCTGGTCTTGACATATCGCAAACTTTTCAGAGATGGAAAGGTGCCTTCGGGAATGTG
AATACAGGTGCTGCATGGCTGTCGTCAGCTCGTGTCGTGAGA
>gi|3273534|gb|AF035726.1|AF035726 Vesicomya gigas gill symbiont 16S small subunit ribosomal RNA gene, partial sequence
GTAGTCCATGCCGTAAACGATGATAACTAGCCGTTGGGGGGGGTTACCCTTTAGTGGCGA
AGCTAACGCGTTAAGTTATCCGCCTGGGGAGTACGGCCGCAAGGTTAAAACTCAAAGGAA
TTGACGGGGACCCGCACAAGCGGTGGAGCATGTGGTTTAATTCGATGCAACGCGAAGAAC
CTTACCTGGTCTTGACATATCGCAAACTTTCTAGAGATAGATTGGTGCCTTCGGGAATGT
GAATACAGGTGCTGCATGGCTGTCGTCAGCTCGTGTCGTGAGA
>gi|328802518|emb|FR715579.1| Gamma proteobacterium symbiont of Thyasira sp. REGAB partial 16S rRNA gene, clone 16_1
GTAGTCCACGCCGTAAACGATGACAACTAGACGTTGGGATCCTTAGAGATTTTAGTGTCG
AAGCTAACGCGTTAAGTTGTCCGCCTGGGGAGTACGGgTCGCAAGATTAAAACTCAAAGG
AATTGACGGGGGgCCCGCACAAGCGGTGGAGCATGTGGTTTAATTCGATGCAACGCGAAG
AACCTTACCATCCCTTGACATCCAGAGAATCTGTTAGAGATAGTAGAGTGCCTTCGGGAA
CTCTGAGACAGGTGCTGCATGGCTGTCGTCAGCTCGTGTCGTGAGA
>gi|328802519|emb|FR715580.1| Gamma proteobacterium symbiont of Thyasira vulcolutre partial 16S rRNA gene, clone 16_1
GTAGTCCACGCCGTAAACGATGATAACTAGCCGTTGGGGGGATTTACCCTTTAGTGGCGA
AGCTAACGCGTTAAGTTATCCGCCTGGGGAGTACGGCCGCAAGGTTAAAACTCAAAGGAA
TTGACGGGGACCCGCACAAGCGGTGGAGCATGTGGTTTAATTCGATGCAACGCGAAGAAC
CTTACCTGGTCTTGACATATCGCAAACTTTCCAGAGATGGATTGGTGCCTTCGGGAATGC
GAATACAGGTGCTGCATGGCTGTCGTCAGCTCGTGTCGTGAGA
>gi|332384387|gb|JF784423.1| Bacterium symbiont of Pliocardia sp. SKG-2011 clone AD4503 16S ribosomal RNA gene, partial sequence
GTAGTCCACGCCGTAAACGATGATAACTAGCTGTTGGGGGGGGTTACCCTTTAGTGGCGA
AGCTAACGCGTTAAGTTATCCGCCTGGGGAGTACGGCCGCAAGGTTAAAACTCAAAGGAA
TTGACGGGGACCCGCACAAGCGGTGGAGCATGTGGTTTAATTCGATGCAACGCGAAGAAC
CTTACCTGGTCTTGACATATCGCAAACTTTCCAGAGATGGATTGGTGCCTTCGGGAATGC
GAATACAGGTGCTGCATGGCTGTCGTCAGCTCGTGTCGTGAGA
>gi|339466584|gb|JF969171.1| Escarpia sp. thiotrophic endosymbiont clone GoM_Chap_16S_TbW82-1 16S ribosomal RNA gene, partial sequence
GTAGTCCACGCCGTAAACGATGTCAACTAGCTGTTGGGCTCATTATAAGGGTTTAGTGGC
GAAGCTAACGCGATAAGTTGACCGCCTGGGGAGTACGGCCGCAAGGTTAAAACTCAAAGG
AATTGACGGGGGCCCGCACAAGCGGTGGAGCATGTGGTTTAATTCGATGCAACGCGAAGA
ACCTTACCTACCCTTGACATCCTCAGAACTTGTTAGAGATAACTTGGTGCCTTCGGGAAT
TGAGTGACAGGTGCTGCATGGCTGTCGTCAGCTCGTGTCGTGAGA
>gi|351001152|gb|JN662303.1| Uncultured epsilon proteobacterium clone LF8SMb88 16S ribosomal RNA gene, partial sequence
GTAGTCCACGCAGTAAACGATGAATGTTAGTCGTCGGGGGCCTAGTGTCTTCGGTGATGC
AGCTAACGCATTAAACATTCCGCCTGGGGAGTACGGTCGCAAGATTAAAACTCAAAGGAA
TAGACGGGGACCCGCACAAGTGGTGGAGCATGTGGTTTAATTCGAAGATACGCGAAGAAC
CTTACCTAGCCTTGACATATATTAGAATCTTTCAGAGATGAGAGAGTGCCTTCGGGAGCT
TTTATACAGGTGCTGCACGGCTGTCGTCAGCTCGTGTCGTGAGA
>gi|35464159|gb|AY225623.1| Uncultured epsilon proteobacterium clone AT-cs15 16S ribosomal RNA gene, partial sequence
GTAGTCCACGCAGTAAACGATGAATGTTAGTCGTTGGTGTCCTAGAGACATCAGTGATGC
AGTTAACACATTAAACATTCCGCCTGGGGAGTACGGTCGCAAGATTAAAACTCAAAGGAA
TAGACGGGGACCCGCACAAGTGGTGGAGCATGTGGTTTAATTCGAAGATACGCGAAGAAC
CTTACCTAGCCTTGACATATTTTAGAACTCAGCAGAGATGCAGAGGTGCCTTCGGGAGCT
AATATACAGGTGCTGCACGGCTGTCGTCAGCTCGTGTCGTGAGA
>gi|355329924|dbj|AB598130.1| Gamma proteobacterium intracellular symbiont of Bathymodiolus septemdierum gene for 16S rRNA, partial sequence
GTAGTCCACGCCGTAAACGATGATAACTAGCCGTTGGGAGGATTTACCTCTTAGTGGCGA
AGCTAACGCGTTAAGTTATCCGCCTGGGGAGTACGGCCGCAAGGTTAAAACTCAAAGGAA
TTGACGGGGACCCGCACAAGCGGTGGAGCATGTGGTTTAATTCGATGCAACGCGAAGAAC
CTTACCTGGTCTTGACATACACGGAACTTTCCAGAGATGGATTGGTGCCTTCGGGAACCG
TGATACAGGTGCTGCATGGCTGTCGTCAGCTCGTGTCGTGAGA
>gi|356874551|dbj|AB642238.1| Vesicomya stearnsii symbiont gene for 16S ribosomal RNA, partial sequence
GTAGTCCATGCCGTAAACGATGATAACTAGTCGTTGAGGGGGGTTACCCTTTAGTGGCGA
AGCTAACGCGTTAAGTTATCCGCCTGGGGAGTACGGCCGCAAGGTTAAAACTCAAAGGAA
TTGACGGGGACCCGCACAAGCGGTGGAGCATGTGGTTTAATTCGATGCAACGCGAAAAAC
CTTACCTGGTCTTGACATATCGCAAACTCTCCAGAGATGGAGAGGTGCCTTCGGGAATGT
GAATACAGGTGCTGCATGGCTGTCGTCAGCTCGTGTCGTGAGA
>gi|36788172|emb|AJ515712.1| Uncultured epsilon proteobacterium partial 16S rRNA gene, clone 88
GTAGTCCACGCCCTAAACGATGAATGCTAGTCGTCGGAGAGCTCGTCTCTTCGGTGATGC
ACTTAACAGATTAAGCATTCCGCCTGGGGAGTACGGTCGCAAGATTAAAACTCAAAGGAA
TAGACGGGGACCCGCACAAGTGGTGGAGCATGTGGTTTAATTCGAAGATACGCGAAGAAC
CTTACCTGGCCTTGACATTGATTTGAATCACTCAGAGATGAGAGAGTGCCCTTCGGGGAA
CATGAAAACAGGTGCTGCACGGCTGTCGTCAGCTCGTGTCGTGAGA
>gi|36788173|emb|AJ515713.1| Uncultured epsilon proteobacterium partial 16S rRNA gene, clone 22
GTAGTCCACGCCCTAAACGATGAATGCTAGTCGTCGGAGAGCTCGTCTCTTCGGTGATGC
ACTTAACAGATTAAGCATTCCGGCCTGGGGGAGTACGGTCGCAAGATTAAAACTCAAAAG
GAATAGACGGGGGACCCCGCACAAGTGGTGGAGCATGTGGTTTAATTCGAAGATACGCGA
AGAACCTTACCTGGCCTTGACATTGATTGAATCACTCAGAGATGAGAGAGTGCCCTTCGG
GGAACATGAAAACAGGTGCTGCACGGCTGTCGTCAGCTCGTGTCGTGAGA
>gi|36788174|emb|AJ515714.1| Uncultured epsilon proteobacterium partial 16S rRNA gene, clone 4
GTAGTCCACGCAGTAAACGATGAATGTTAGTCGTTGGGTCTCTAGTAGATTCAGTGATGC
AGTTAACACATTAAACATTCCGCCTGGGGAGTACGGTCGCAAGATTAAAACTCAAAGGAA
TAGACGGGGACCCGCACAAGTGGTGGAGCATGTGGTTTAATTCGAAGATACGCGAAGAAC
CTTACCTAGCCTTGACATTTGAGAGAATCTAACAGAGATGTTGGAGTGCCTTCGGGAGCT
CGAAAACAGGTGCTGCACGGCTGTCGTCAGCTCGTGTCGTGAGA
>gi|36788175|emb|AJ515715.1| Uncultured epsilon proteobacterium partial 16S rRNA gene, clone 37
GTAGTCCACGCAGTAAACGATGAATGTTAGTCGTTGGGTCYCTAGTAGATTCAGTGATGC
AGTTAAGCMCATTAAACATWCCGCCTTGGGGAGTACGGTCGCAATGATTAAAACTCCAAA
GGAATAGACGGGGACCCCGCACAAGTGGTGGAGCATGTGGTTTAATTCGAAGATACGCGA
AGAACCTTACCTAGCCTTGACATTGAGAGAATCTAACAGAGATGTTGGAGTGCCTTCGGG
AGCTCGAAAACAGGTGCTGCACGGCTGTCGTCAGCTCGTGTCGTGAGA
>gi|36788176|emb|AJ515716.1| Uncultured epsilon proteobacterium partial 16S rRNA gene, clone 15
GTAGTCCACGCAGTAAACGATGAATGTTAGTCGTCGGGGGCCTCGTGTCTTCGGTGATGC
AGCTAACGCATTAAACATTCCGCCTGGGGAGTACGGTCGCAAGATTAAAACTCAAAGGAA
TAGACGGGGACCCGCACAAGTGGTGGAGCATGTGGTTTAATTCGAAGATACGCGAAGAAC
CTTACCTAGCCTTGACATTGATAGAATCCGGTAGAGATACTGGAGTGCCTTCGGGAGCTT
GAAAACAGGTGCTGCACGGCTGTCGTCAGCTCGTGTCGTGAGA
>gi|36788179|emb|AJ515719.1| Uncultured Entomoplasmatales bacterium partial 16S rRNA gene, clone 61
GTAGTCCACGCTGTAAACGATGAGTACTAAGTGTCGACATTAGTCGGTGCTGCAGCTAAC
GCATTAAGTACTCCGCCTGAGTAGTATGCTCGCAAGAGTGAAACTCAAAGAAATTGACGG
GGACCCGCACAAGCGGTGGAGCATGTGGTTTAATTCGAAGCAACGCGAAGAACCTTACCA
GGGCTTGACATCCAGTGCAAAGCTATAGAGATATAGCTGAGGTTAACACTGAGACAGGTG
GTGCATGGTTGTCGTCAGCTCGTGCCGTGAGG
>gi|36788180|emb|AJ515720.1| Uncultured Entomoplasmatales bacterium partial 16S rRNA gene, clone 42
GTAGTCCACGCTGTAAACGATGAGTACTAAGTGTCGACATTAGTCGGTGCTGCAGCTAAC
GCATTAAGTACTCCGCCTGAGTAGTATGCTCGCAAGAGTGAAACTCAAAGGAATTGACGG
GGACCCGCACAAGCGGTGGAGCATGTGGTTTAATTCGAAGCAACGCGAAGAACCTTACCA
GGGCTTGACATCCAGTGCAAAGCTATAGAGATATAGCTGAGGTTAACACTGAGACAGGTG
GTGCATGGTTGTCGTCAGCTCGTGCCGTGAGG
>gi|372468047|gb|JQ038225.1| Bacterium G02etB01 16S ribosomal RNA gene, partial sequence
GTAGTCCACGCCGTAAACGATGATAACTAGCCGTTGGGGGGATTTACCCTTTAGTGGCGA
AGCTAACGCGTTAAGTTATCCGCCTGGGGAGTACGGCCGCAAGGTTAAAACTCAAAGGAA
TTGACGGGGACCCGCACAAGCGGTGGAGCATGTGGTTTAATTCGATGCAACGCGAAGAAC
CTTACCTGGTCTTGACATACACGGAACTTTCCAGAGATGGATTGGTGCCTTCGGGAACCG
TGATACAGGTGCTGCATGGCTGTCGTCAGCTCGTGTCGTGAGA
>gi|387155476|emb|FR839053.1| Uncultured epsilon proteobacterium partial 16S rRNA gene, clone A021R
GTAGTCCACGCCCTAAACGATGATAACTAAGTGTTGGGACTTGATCTCAGTGCTGAAGCT
AACGCATTAAGTTATCCACCTGAGGAATACGGTCGCAAGATTAAAACTCAAAGGAATAGA
CGGGGACCCACACAAGCAGTGGATCACGTGGTTTAATTCGATAATAAACGGGGAACCTTA
CCCAGACTTGACATCCTAAGAATTCCACAGAGATGAGGAAGTGCCTTTATTGGAGCTTAG
TGACAGGTGCTGCATGGTTGTCGTCAGCTCGTGCCTTGAGG
>gi|387155477|emb|FR839054.1| Uncultured epsilon proteobacterium partial 16S rRNA gene, clone A006R
GTAGTCCACGCCCTAAACGATGAATGTTAGTCGTCGGAGGCCTAGTGTCTTCGGTGATGC
AGCTAACGCATTAAACATTCCGCCTGGGGAGTACGGTCGCAAGATTAAAACTCAAAGGAA
TAGACGGGGACCCGCACAAGTGGTGGAGCATGTGGTTTAATTCGAAGATACGCGAAGAAC
CTTACCTAGCCTTGACATATTTGAGAATCCGTCAGAGATGATGGAGTGCCTTCGGGAGCT
CATATACAGGTGCTGCACGGCTGTCGTCAGCTCGTGTCGTGAGA
>gi|387155480|emb|FR839057.1| Uncultured Deferribacteres bacterium partial 16S rRNA gene, clone A133R
GTAGTCCACGCCGTAAACGATAGATACTAGATGTCGGGCTTATGTTCGGTGTCGTAGCTA
ACGCGTTAAGTATCCCGCCTGAGGAGTACGTTCGCAAGAATGAAACTTAAAGGAATTGAC
GGGGGCCCGCACAAGCGGTGGAGCACGTGGTTTAATTCGATGCTAACCGAAGAACCTTAC
CCAGACTTGACATCCCTGGAAAACCTAGAGATAGGCAATACCTACTTTTGTAGGACCGGG
TGACAGGTGCTGCATGGTTGTCGTCAGCTCGTGCCGTGAGG
>gi|392719105|gb|JQ712383.1| Uncultured epsilon proteobacterium clone AV07-CP-16 16S ribosomal RNA gene, partial sequence
GTAGTCCACGCCCTAAACGATGCACACTAGTTGTTGCTATGCTAGACATAGCAGTAATGC
AGTTAACACAGTAAGTGTGCCGCCTGGGGAGTACGGTCGCAAGATTAAAACTCAAAGGAA
TAGACGGGGACCCGCACAAGCGGTGGAGCATGTGGTTTAATTCGACGATACGCGAAGAAC
CTTACCTGGCCTTGACATAGTAAGAATCTTTTAGAGATAGAAGAGTGCTAGTTTACTAGA
GCTTATATACAGGTGCTGCACGGCTGTCGTCAGCTCGTGTCGTGAGA
>gi|394231055|emb|HE814591.1| Uncultured bacterium partial 16S rRNA gene, clone Rari5_c6390
GTAGTCCACGCCGTAAACGATGATAACTAGCCGTTGGGAGGATTTACCTTTTAGTGGCGA
AGCTAACGCGTTAAGTTATCCGCCCGGGGAGTACGGCCGCAAGGTTAAAACTCAAAGGAA
TTGACGGGGACCCGCACAAGCGGTGGAGCATGTGGTTTAATTCGATGCAACGCGAAGAAC
CTTACCTGGTCTTGACATACACGGAACTTTCCAGAGATGGATTGGTGCCTTCGGGAACCG
TGATACAGGTGCTGCATGGCTGTCGTCAGCTCGTGTCGTGAGA
>gi|395483771|gb|JQ844761.1| Bacterium endosymbiont of Abyssogena southwardae clone ATA52Rov11_1_clone_MAR2A1 16S ribosomal RNA gene, partial sequence
GTAGTCCACGCCGTAAACGATGATAACTAGCCGTTGGGGGGATTTACCCTTTAGTGGCGA
AGCTAACGCGTTAAGTTATCCGCCTGGGGAGTACGACCGCAAGGTTAAAACTCAAAGGAA
TTGACGGGGACCCGCACAAGCGGTGGAGCATGTGGTTTAATTCGATGCAACGCGAAGAAC
CTTACCTGGTCTTGACATATCGCAAACTTTCCAGAGATGGAAAGGTGCCTTCGGGAATGC
GAATACAGGTGCTGCATGGCTGTCGTCAGCTCGTGTCGTGAGA
>gi|395483772|gb|JQ844762.1| Bacterium endosymbiont of Abyssogena southwardae clone ATA52Rov11_1_clone_MAR2B1 16S ribosomal RNA gene, partial sequence
GTAGTCCACGCCGTAAACGATGATAACTAGCCGTTGGGGGGATTTACCCTTTAGTGGCGA
AGCTAACGCGTTAAGTTATCCGCCTGGGGAGTACGACCGCAAGGTTAAAACTCAAAGGAA
TTGACGGGGACCCGCACAAGCGGTGGAGCATGTGGTTTAATTCGATGCAACGCGAAGAAC
CTTACCTGGTCTTGACATATCGCAAACTTTCCAGAGATGGAAAGGTGCCTTCGGGAATGC
GAATACAGGTGCTGCATGGCTGTCGTCAGCTCGTGTCGTGAGA
>gi|395483773|gb|JQ844763.1| Bacterium endosymbiont of Abyssogena southwardae clone ATA52Rov11_1_clone_MAR2C1 16S ribosomal RNA gene, partial sequence
GTAGTCCACGCCGTAAACGATGATAACTAGCCGTTGGGGGGATTTACCCTTTAGTGGCGA
AGCTAACGCGTTAAGTTATCCGCCTGGGGAGTACGACCGCAAGGTTAAAACTCAAAGGAA
TTGACGGGGACCCGCACAAGCGGTGGAGCATGTGGTTTAATTCGATGCAACGCGAAGAAC
CTTACCTGGTCTTGACATATCGCAAACTTTCCAGAGATGGAAAGGTGCCTTCGGGAATGC
GAATACAGGTGCTGCATGGCTGTCGTCAGCTCGTGTCGTGAGA
>gi|395483774|gb|JQ844764.1| Bacterium endosymbiont of Abyssogena southwardae clone ATA52Rov11_2_clone_MAR3A1 16S ribosomal RNA gene, partial sequence
GTAGTCCACGCCGTAAACGATGATAACTAGCCGTTGGGGGGATTTACCCTTTAGTGGCGA
AGCTAACGCGTTAAGTTATCCGCCTGGGGAGTACGACCGCAAGGTTAAAACTCAAAGGAA
TTGACGGGGACCCGCACAAGCGGTGGAGCATGTGGTTTAATTCGATGCAACGCGAAGAAC
CTTACCTGGTCTTGACATATCGCAAACTTTCCAGAGATGGAAAGGTGCCTTCGGGAATGC
GAATACAGGTGCTGCATGGCTGTCGTCAGCTCGTGTCGTGAGA
>gi|395483775|gb|JQ844765.1| Bacterium endosymbiont of Abyssogena southwardae clone ATA52Rov11_2_clone_MAR3A3 16S ribosomal RNA gene, partial sequence
GTAGTCCACGCCGTAAACGATGATAACTAGCCGTTGGGGGGATTTACCCTTTAGTGGCGA
AGCTAACGCGTTAAGTTATCCGCCTGGGGAGTACGACCGCAAGGTTAAAACTCAAAGGAA
TTGACGGGGACCCGCACAAGCGGTGGAGCATGTGGTTTAATTCGATGCAACGCGAAGAAC
CTTACCTGGTCTTGACATATCGCAAACTTTCCAGAGATGGAAAGGTGCCTTCGGGAATGC
GAATACAGGTGCTGCATGGCTGTCGTCAGCTCGTGTCGTGAGA
>gi|395483776|gb|JQ844766.1| Bacterium endosymbiont of Abyssogena southwardae clone ATA52Rov11_2_clone_MAR3A4 16S ribosomal RNA gene, partial sequence
GTAGTCCACGCCGTAAACGATGATAACTAGCCGTTGGGGGGATTTACCCTTTAGTGGCGA
AGCTAACGCGTTAAGTTATCCGCCTGGGGAGTACGACCGCAAGGTTAAAACTCAAAGGAA
TTGACGGGGACCCGCACAAGCGGTGGAGCATGTGGTTTAATTCGATGCAACGCGAAGAAC
CTTACCTGGTCTTGACATATCGCAAACTTTCCAGAGATGGAAAGGTGCCTTCGGGAATGC
GAATACAGGTGCTGCATGGCTGTCGTCAGCTCGTGTCGTGAGA
>gi|395483782|gb|JQ844772.1| Bacterium endosymbiont of Bathymodiolus sp. 5 South clone M64_1_109GTV_A_7_clone_E01 16S ribosomal RNA gene, partial sequence
GTAGTCCACGCCGTAAACGATGATAACTAGCCGTTGGGAGGATTTACCTCTTAGTGGCGA
AGCTAACGCGTTAAGTTATCCGCCTGGGGAGTACGGCCGCAAGGTTAAAACTCAAAGGAA
TTGACGGGGACCCGCACAAGCGGTGGAGCATGTGGTTTAATTCGATGCAACGCGAAGAAC
CTTACCTGGTCTTGACATACACGGAACTTTCCAGAGATGGATTGGTGCCTTCGGGAACCG
TGATACAGGTGCTGCATGGCTGTCGTCAGCTCGTGTCGTGAGA
>gi|395483785|gb|JQ844775.1| Bacterium endosymbiont of Bathymodiolus sp. 5 South clone M64_1_125Rov7_4_clone_B03 16S ribosomal RNA gene, partial sequence
GTAGTCCACGCCGTAAACGATGTCAACTAGCCGTTGGGCCTATATACAGGTTTAGTGGCG
GAGCTAACGTATTAAGTTGACCGCCTGGGGAGTACGGCCGCAAGGTTAAAACTCAAATGA
ATTGACGGGGGCCCGCACAAGCGGTGGAGCATGTGGTTTAATTCGATGCAACGCGAAGAA
CCTTACCTACCCTTGACATCCAGAGAATCTGTTAGAGATAGTAGAGTGCCTTCGGGAACT
CTGAGACAGGTGCTGCATGGCTGTCGTCAGCTCGTGTCGTGAGA
>gi|395483792|gb|JQ844782.1| Bacterium endosymbiont of Bathymodiolus sp. 9 South clone M64_1_200Rov9_4_clone_G04 16S ribosomal RNA gene, partial sequence
GTAGTCCACGCCGTAAACGATGTCAACTAGCCGTTGGGCCTATATACAGGTTTAGTGGCG
GAGCTAACGTATTAAGTTGACCGCCTGGGGAGTACGGCCGCAAGGTTAAAACTCAAATGA
ATTGACGGGGGCCCGCACAAGCGGTGGAGCATGTGGTTTAATTCGATGCAACGCGAAGAA
CCTTACCTACCCTTGACATCCAGAGAATCTGTTAGAGATAGTAGAGTGCCTTCGGGAACT
CTGAGACAGGTGCTGCATGGCTGTCGTCAGCTCGTGTCGTGAGA
>gi|395483795|gb|JQ844785.1| Bacterium endosymbiont of Bathymodiolus sp. 9 South clone M64_1_200Rov9_4_clone_F03 16S ribosomal RNA gene, partial sequence
GTAGTCCACGCCGTAAACGATGATAACTAGCCGTTGGGAGGATTTACCTCTTAGTGGCGA
AGCTAACGCGTTAAGTTATCCGCCTGGGGAGTACGGCCGCAAGGTTAAAACTCAAAGGAA
TTGACGGGGACCCGCACAAGCGGTGGAGCATGTGGTTTAATTCGATGCAACGCGAAGAAC
CTTACCTGGTCTTGACATACACGGAACTTTCCAGAGATGGATTGGTGCCCTCGGGAACCG
TGATACAGGTGCTGCATGGCTGTCGTCAGCTCGTGTCGTGAGA
>gi|402691121|emb|HE680077.1| Gamma proteobacterium symbiont of Isorropodon bigoti partial 16S rRNA gene, clone c1
GTAGTCCACGCCGTAAACGATGATAACTAGTCGTTGAGGGGAGTTACCCTTTAGTGGCGA
AGCTAACGCGTTAAGTTATCCGCCTGGGGAGTACGGCCGCAAGGTTAAAACTCAAAGGAA
TTGACGGGGACCCGCACAAGCGGTGGAGCATGTGGTTTAATTCGATGCAACGCGAAGAAC
CTTACCTGGTCTTGACATATCGCAAACTCTCTAGAGATGGAGAGGTACCTTCGGGAATGC
GAATACAGGTGCTGCATGGCTGTCGTCAGCTCGTGTCGTGAGA
>gi|402691122|emb|HE680078.1| Gamma proteobacterium symbiont of Isorropodon megadesmus partial 16S rRNA gene, clone c1
GTAGTCCATGCTGTAAACGATGATAACTAGTCGTTGAGGGGGGTTACCCTTTAGTGGCGA
AGCTAACGCGTTAAGTTATCCGCCTGGGGAGTACGGCCGCAAGGTTAAAACTCAAAGGAA
TTGACGGGGACCCGCACAAGCGGTGGAGCATGTGGTTTAATTCGATGCAACGCGAAAAAC
CTTACCTGGTCTTGACATATTGCAAACTTTCCAGAGATGGAAAGGTGCCTTCGGGAATGC
GAATACAGGTGCTGCATGGCTGTCGTCAGCTCGTGTCGTGAGA
>gi|402691123|emb|HE680079.1| Gamma proteobacterium symbiont of Isorropodon perplexum partial 16S rRNA gene, clone c1
GTAGTCCATGCTGTAAACGATGATAACTAGTCGTTGAaGGGGGGTTACCCTTTAGTGGCG
AAGCTAACGCGTTAAGTTATCCGCCcTGGGGAGTACGGCCGCAAGGTTAAAACTCAAAGG
AATTGACGGGGACCCGCACAAGCGGTGGAGCATGTGGTTTAATTCGATGCAACGCGAAAA
ACCTTACCTGGTCTTGACATATTGCAAACTTTCCAGAGATGGAAAGGTGCCTTCGGGAAT
GCGAATACAGGTGCTGCATGGCTGTCGTCAGCTCGTGTCGTGAAA
>gi|411180866|gb|JX878996.1| Uncultured bacterium clone Postplume-I-800m-036 16S ribosomal RNA gene, partial sequence
GTAGTCCACGCCGTAAACGATGTCTACTAGCCGTTGGGTTCCTTGAGGACTTAGTGGCGC
AGCTAACGCATTAAGTAGACCGCCTGGGGAGTACGGCCGCAAGGTTAAAACTCAAATGAA
TTGACGGGGGCCCGCACAAGCGGTGGAGCATGTGGTTTAATTCGATGCAACGCGAAGAAC
CTTACCAGGTCTTGACATCCTACTAAGTTTCCAGAGATGGATTCGTGCCTTCGGGAAAGT
AGTGACAGGTGCTGCATGGCTGTCGTCAGCTCGTGTCGTGAGA
>gi|438685685|emb|HE983331.1| Bacterium endosymbiont of Escarpia laminata partial 16S rRNA gene, isolate AC601_L1 PT-1
GTAGTCCACGCCGTAAACGATGTCAACTAGCTGTTGGGCTCATTATAAGGGTTTAGTGGC
GAAGCTAACGCGATAAGTTGACCGCCTGGGGAGTACGGCCGCAAGGTTAAAACTCAAAGG
AATTGACGGGGGCCCGCACAAGCGGTGGAGCATGTGGTTTAATTCGATGCAACGCGAAGA
ACCTTACCTACCCTTGACATCCTCAGAACTTGTTAGAGATAACTTGGTGCCTTCGGGAAT
TGAGTGACAGGTGCTGCATGGCTGTCGTCAGCTCGTGTCGTGAGA
>gi|438685693|emb|HE983333.1| Bacterium endosymbiont of Escarpia laminata partial 16S rRNA gene, isolate WR269_E10
GTAGTCCACGCCGTAAACGATGTCAACTAGCTGTTGGGCTCATTATAAGGGTTTAGTGGC
GAAGCTAACGCGATAAGTTGACCGCCTGGGGAGTACGGCCGCAAGGTTAAAACTCAAAGG
AATTGACGGGGGCCCGCACAAGCGGTGGAGCATGTGGTTTAATTCGATGCAACGCGAAGA
ACCTTACCTACCCTTGACATTGACAGAATCCTGTAGAGATACGGGAGTGCCTTCGGGCCT
GGAAAACAGGTGCTGCATGGCTGTCGTCAGCTCGTGTCGTGAGA
>gi|438685721|emb|HE983340.1| Bacterium endosymbiont of Lamellibrachia luymesi partial 16S rRNA gene, isolate GC184_L9
GTAGTCCACGCCGTAAACGATGTCAACTAGCTGTTGGGCTCATTATAAGGGTTTAGTGGC
GAAGCTAACGCGATAAGTTGACCGCCTGGGGAGTACGGCCGCAAGGTTAAAACTCAAAGG
AATTGACGGGGGCCCGCACAAGCGGTGGAGCATGTGGTTTAATTCGATGCAACGCGAAGA
ACCTTACCTACCCTTGACATTGACAGAATCCAGTAGAGATGCAGGAGTGCCTTCGGGCCT
GGAAAACAGGTGCTGCATGGCTGTCGTCAGCTCGTGTCGTGAGA
>gi|451897968|emb|HE963023.1| Bacterium symbiont Idas sp. partial 16S rRNA gene, strain T4, clone G-4.3
GTAGTCCACGCCGTAAACGATGTCAACTAGCCGTTGGGGGTCTTGTACCTTTAGTGGCGC
AGCTAACGCAATAAGTTGACCGCCTGGGGAGTACGGTCGCAAGATTAAAACTCAAATGAA
TTGACGGGGGCCCGCACAAGCGGTGGAGCATGTGGTTTAATTCGACGCAACGCGAAGAAC
CTTACCAGGTCTTGACATCCCGAGAATTCGCTAGAGATAGCTTAGTGCCTTCGGGAACTC
GGTGACAGGTGCTGCATGGCTGTCGTCAGCTCGTGTCGTGAGA
>gi|451897969|emb|HE963024.1| Bacterium symbiont Idas sp. partial 16S rRNA gene, strain CFB1, clone Bac-1
GTAGTCCACGCCGTAAACGATGATCACTCGATGTGTGCAATACACCGTACGCGTCCAAGC
GAAAGCGTTAAGTGATCCACCTGGGGAGTACGTTGGCAACAATGAAACTCAAAGGAATTG
ACGGGGGTCCGCACAAGCGGTGGAGCATGTGGTTTAATTCGATGATACGCGAGGAACCTT
ACCTGGGCTCGAATGGTACCGGAATCTTTCAGAAATGGATGAGTCTTCGGACCGGTATCA
AGGTGCTGCATGGCTGTCGTCAGCTCGTGCCGTGAGG
>gi|457281|gb|L25707.1|LGSRRNA Lucina floridana gill symbiont ribosomal RNA
GTAGTCCACGCCGTAAACGATGTCAACTAGCCGTTGGACTCATTTAAGGGTTTAGTGGCG
CAGCTAACGCGATAAGTTGACCGCCTGGGGAGTACGGCCGCAAGGTTAAAACTCAAAGGA
ATTGACGGGGGCCCGCACAAGCGGTGGAGCATGTGGTTTAATTCGATGCAACGCGAAGAA
CCTTACCAGCCCTTGACATCCTCGGAACTTACTAGAGATAGTTTGGTGCCTTCGGGAACC
GAGTGACAGGTGCTGCATGGCTGTCGTCAGCTCGTGTCGTGAGA
>gi|457377|gb|L25709.1|SGBRRNA Solemya reidi gill symbiont ribosomal RNA
GTAGTCCACGCCGTAAACGATGTCAACTAGCCGTTGGGAAGCTTGACTTCTTAGTGGCGC
AGCTAACGCGATAAGTTGACCGCCTGGGGAGTACGGCCGCAAGGCTAAAACTCAAAGGAA
TTGACGGGGGCCCGCACAAGCGGTGGAGCATGTGGTTTAATTCGATGCAACGCGAAGAAC
CTTACCTGCCCTTGACATCCTCAGAACTTGTTAGAGATAACTTGGTGCCTTCGGGAACTG
AGTGACAGGTGCTGCATGGCTGTCGTCAGCTCGTGTCGTGAGA
>gi|46357580|emb|AJ441188.1| endosymbiont 'Pakistan' of Acharax johnsoni partial 16S rRNA gene
GTAGTCCACGCCGTAAACGATGTCAACTAGTTGTTGGGTTCATTTAAGAACTTAGTGACG
CAGCTAACGCGTTAAGTTGACCGCCTGGGGAGTACGGTCGCAAGATTAAAACTCAAAGGA
ATTGACGGGGGCCCGCACAAGCGGTGGAGCATGTGGNTTAATTCGATGCAACGCGAAGAA
CCTTACCTACCCTTGACATCCTCAGAACTTGTTAGAGATAACTTGGTGCCTTCGGGAACT
GAGTGACAGGTGCTGCATGGCTGTCGTCAGCTCGTGTCGTGAGA
>gi|46917390|dbj|AB178222.1| Endosymbiont Suiyo-Bathy-1 of Myrina sp. HEE-2004 gene for 16S rRNA, partial sequence, clone:Suiyo-Bathy(16S)-1
GTAGTCCACGCCGTAAACGATGAATAACTAGCCCGTTGGGAGGATTTACCTCTTAGTGGC
GAAGCTAACGCGTTAAGTTATCCGCCTGGGGAGTACGGCCGCAAGGTTAAAACTCAAAGG
AATTGACGGGGACCCGCACAAGCGGTGGAGCATGTGGTTTAATTCGATGCAACGCGAAGA
ACCTTACCTGGTCTTGACATACACGGAACTTTCCAGAGATGGATTGGTGCCTTCGGGAAC
CGTGATACAGGTGCTGCATGGCTGTCGTCAGCTCGTGTCGTGAGA
>gi|5019737|gb|AF104472.1|AF104472 Olavius loisae endosymbiont 1 16S ribosomal RNA gene, partial sequence
GTAGTYCACGCCGTAAACGATGTCGACTAGCCGTTGGGCTCATTTGAGAGTTTAGTGGCG
CAGCTAACGCGGTAAGTCGACCGCCTGGGGAGTACGGCCGCAAGGTTAAAACTCAAAGGA
ATTGACGGGGGCCCGCACAAGCGGTGGAGCATGTGGTTTAATTCGATGCAACGCGAAGAA
CCTTACCAGCCCTTGACATGCTGCGAACTGTCTAGAGATAGGCRGGTGCCTTCGGGAACG
CAGTGACAGGTGCTGCATGGCTGTCGTCAGCTCGTGTCGTGAGA
>gi|5019738|gb|AF104473.1|AF104473 Olavius loisae endosymbiont 2 16S ribosomal RNA gene, partial sequence
GTAGTCCACGCCGTAAACGATGAGTGCTAGATGTTGGGGCTTTGAGCTTCGGTGTCGTAG
CTAACGCGTTAAGCACTCCGCCTGGGGAGTACGGCCGCAAGGTTAAAACTCAAAGGAATT
GACGGGGGCCCGCACAAGCGGTGGAGCATGTGGTTTAATTCGAAGCAACGCGCAGAACCT
TACCAGCCCTTGACATCTGGGTCGCGGATACGAGAGATCGTTTCCTTCAGTTCGGCTGGA
CCCATGACAGGTGCTGCATGGCTGTCGTCAGCTCGTGTCGTGAGA
>gi|5019740|gb|AF104475.1|AF104475 Olavius loisae endosymbiont 4 16S ribosomal RNA gene, partial sequence
GTAGTCTACGCTGTAAACTATGTGCACTTGATGGTGGTTCTTTCAAGAATCACTGTCGGA
GCTAACGCGTTAAGTGCACCGCCTGGGGAGTACGCCGGCAACGGTTAAACTCAAAGGAAT
TGACGGGGGCCCGCACAAGCGGTGGAGCATGTGGTTTAATTCGATGATACGCGAGGAACC
TTACCAGGGCTTGACATATATCCGATCTCCGCAGAGATGTGGATTTCCCCTTGGGGACGG
TTATACAGGTGTTGCATGGCTGTCGTCAGCTCGTGCCGTGAGG
>gi|55056848|emb|AJ620507.1| Olavius crassitunicatus gamma-proteobacterial endosymbiont 16S rRNA gene, clone g1-P14-I-18
GTAGTCCACGCCGTAAACGATGTCGACTAGCCGTTGGACTCATTTGAGGGTTTAGTGGCG
CAGCTAACGCGATAAGTCGACCGCCTGGGGAGTACGGCCGCAAGGCTAAAACTCAAAGGA
ATTGACGGGGGCCCGCACAAGCGGTGGAGCATGTGGTTTAATTCGATGCAACGCGAAGAA
CCTTACCAGCCCTTGACATCCCGCGAACTGTCTAGAGATAGACGGGTGCCTTCGGGAGCG
CGGTGACAGGTGCTGCATGGCTGTCGTCAGCTCGTGTCGTGAGA
>gi|55056849|emb|AJ620508.1| Olavius crassitunicatus gamma-proteobacterial endosymbiont 16S rRNA gene, clone g2-P13-I-41
GTAGTCCACGCCCTAAACGATGTCAACTAGCCGTTGGAGGAATTAATTCTTTAGTGGCGC
AGCTAACGCGATAAGTTGACCGCCTGGGGAGTACGGTCGCAAGATTAAAACTCAAAGGAA
TTGACGGGGGCCCGCACAAGCGGTGGAGCATGTGGTTTAATTCGATGCAACGCGAAGAAC
CTTACCAGGCCTTGACATCCTGCGAACCTTCTAGAGATAGAAGGGTGCCTTTGGGAGCGC
AGTGACAGGTGCTGCATGGCTGTCGTCAGCTCGTGTCGTGAGA
>gi|55056850|emb|AJ620509.1| Olavius crassitunicatus delta-proteobacterial endosymbiont 16S rRNA gene, clone d1-P20-III-32
GTAGTCCACGCCGTAAACGATGTCAACTAGGTGTTGGGATGGTTAATCGTCTCATTGCCG
GAGCAAACGCATTAAGTTGACCGCCTGGGGAGTACGGTCGCAAGATTAAAACTCAAAGGA
ATTGACGGGGGCCCGCACAAGCGGTGGAGTATGTGGTTTAATTCGACGCAACGCGCAGAA
CCTTACCTGGTCTTGACATCCCGGGAAGCTCTATGAAAGTAGAGTGTGCCTCTTTGAGGA
ACCTGGTGACAGGTGCTGCATGGCTGTCGTCAGCTCGTGTCGTGAGA
>gi|55056851|emb|AJ620510.1| Olavius crassitunicatus delta-proteobacterial endosymbiont 16S rRNA gene, clone d2-P30-19
GTAGTCCACGCAGTAAACGGTGAGCACTAGGTGTAGCGGGTATTGACCCCTGCTGTGCCG
CAGCTAACGCATTAAGTGCTCCGCCTGGGGAGTACGATCGCAAGGTTAAAACTCAAAGGA
ATTGACGGGGGCCCGCACAAGCGGTGGAGCATGTGGTTTAATTCGACGTAACGCGAAGAA
CCTTACCTGGATTTGACATCCCGGGAATTCTTTCGAAAGTAAGAAGTGCCCTTCGGGGAA
CCCGGTGACAGGTGCTGCATGGCTGTCGTCAGCTCGTGTCGTGAGA
>gi|55056852|emb|AJ620511.1| Olavius crassitunicatus delta-proteobacterial endosymbiont 16S rRNA gene, clone d3-P12-1
GTAGTCCACGCAGTAAACGGTGAACACTAGGTGTAGCGGGTATTGACCCCTGCTGTGCCG
CAGCAAACGCATTAAGTGTTCCGCCTGGGGAGTACGGCCGCAAGGTTAAAACTCAAAGGA
ATTGACGGGGGCCCGCACAAGCGGTGGAGCATGTGGTTTAATTCGACGCAACGCGAAGAA
CCTTACCTGGATTTGACATCCCGGGAATCTTTTTGAAAGATTAGAGTGCCCTTCGGGGAG
CCCGGTGACAGGTGCTGCATGGCTGTCGTCAGCTCGTGTCGTGAGA
>gi|55056853|emb|AJ620512.1| Olavius crassitunicatus spirochaete endosymbiont 16S rRNA gene, clone P30-6
GTATCTACGCTGTAAACGATGTGCACTTGATGGTGGTCCTTTCCAGGATCGCTGTCGGAG
CTAACGCATTAAGTGCACCGCCTGGGGAGTACGCCGGCAACGGTTAAACTCAAAGGAATT
GACGGGGGCCCGCACAAGCGGTGGAGCATGTGGTTTAATTCGATGATACGCGAGGAACCT
TACCAGGGCTTGACATATATCCGATTTCTGCAGAGATGTGGATTTCCCTTAGGGGACGGG
TATACAGGTGTTGCATGGCTGTCGTCAGCTCGTGCCGTGAGG
>gi|57283704|emb|AJ745717.1| Methanotrophic bacterial endosymbiont of Bathymodiolus sp. 16S rRNA gene
GTAGTCCACGCCGTAAACGATGTCAACTAGCCGTTGGGCCTATATACAGGTTTAGTGGCG
GAGCTAACGTATTAAGTTGACCGCCTGGGGAGTACGGCCGCAAGGTTAAAACTCAAATGA
ATTGACGGGGGCCCGCACAAGCGGTGGAGCATGTGGTTTAATTCGATGCAACGCGAAGAA
CCTTACCTACCCTTGACATCCAGAGAATCTGTTAGAGATAGTAGAGTGCCTTCGGGAACT
CTGAGACAGGTGCTGCATGGCTGTCGTCAGCTCGTGTCGTGAGA
>gi|57283705|emb|AJ745718.1| Thiotrophic bacterial endosymbiont of Bathymodiolus sp. 16S rRNA gene
GTAGTCCACGCCGTAAACGATGACAACTAGCCGTTGGGAGGATTTACCTCTTAGTGGCGA
AGCTAACGCGTTAAGTTGTCCGCCTGGGGAGTACGGCCGCAAGGCTAAAACTCAAAGGAA
TTGACGGGGACCCGCACAAGCGGTGGAGCATGTGGTTTAATTCGATGCAACGCGAAGAAC
CTTACCTGGTCTTGACATACACGGAACTTTCCAGAGATGGATTGGTGCCTTCGGGAACCG
TGATACAGGTGCTGCATGGCTGTCGTCAGCTCGTGTCGTGAGA
>gi|60417834|dbj|AB188770.1| Maorithyas hadalis gill thioautotrophic symbiont II gene for 16S rRNA, partial sequence
GTAGTCCACGCCGTAAACGATGTCAACTAACTGTTGGAACCTTAAAGGTTTTAGTGGTGG
AGCTAACGTATTAAGTTGACCGCCTGGGGAGTACGGCCGCAAGGCTAAAACTCAAATGAA
TTGACGGGGGCCCGCACAAGCGGTGGAGCATGTGGTTTAATTCGATGCAACGCGAAGAAC
CTTACCTACCCTTGAAATCCAGAGAATCTGTTAGAGATAGTAGAGTGCCTTAGGGAACTC
TGAGACAGGTGCTGCATGGCTGTCGTCAGCTCGTGTCGTGAGA
>gi|60417840|dbj|AB188776.1| Maorithyas hadalis gill thioautotrophic symbiont II gene for 16S rRNA, partial sequence
GTAGTCCACACCGTAAACGATGACAACTAGACGTTGGGTTCCTTAGAGAACTTAGTGTCG
AAGCTAACGCGTTAAGTTGTCCGCCTGGGGAGTACGGTCGCAATATTAAAATTCAAAGGA
ATTGACGGGGGCCCGCACAAGCGGTGGAGCATGTGGTTTAATTCGATGCAACGCGAAGAA
CCTTACCATCCCTTGACATCCAGAGTATCACCAAGAGATTGATGAGTGCCTTCGGGAACT
CTGAGACAGGTGCTGCATGGCTGTCGTCAGCTCGTGTCGTGAGA
>gi|60417844|dbj|AB188780.1| Maorithyas hadalis gill thioautotrophic symbiont II gene for 16S rRNA, partial sequence
GTAGTCCACGCCGTAAACGATGACAACTAGACGTTGGGTCCCTTAGAGGATTTAGTGTCG
AAGCTAACGCGTTAAGTTGTCCGCCTGGGGAGTACGGTCGCAAGATTAAAATcTCAAAGG
AATTGACGGGGGCCCGCACAAGCGGTGGAGCATGTGGTTTAATTCGATGCAACGCGAAGA
ACCTTACCATCCCTTGACATCCAGAGTATCACCAAGAGATTGATGAGTGCCTTCGGGAAC
TCTGAGACAGGTGCTGCATGGCTGTCGTCAGCTCGTGTCGTGAGA
>gi|60417897|dbj|AB189357.1| Uncultured Codakia orbicularis gill symbiont gene for 16S rRNA, partial sequence, clone: JT75-103
GTAGTCCACGCCGTAAACGATGTCAACTAGCCGTTGGGCCTATTAAAAGGTTTAGTGGCG
CAGCTAACGCGATAAGTTGACCGCCTGGGGAGTACGGTCGCAAGATTAAAACTCAAAGGA
ATTGACGGGGGCCCGCACAAGCGGTGGAGCATGTGGTTTAATTCGATGCAACGCGAAGAA
CCTTACCAGCTCTTGACATACAGAGAACTTTCCAGAGATGGATCGGTGCCTTCGGGAACT
CTGATACAGGTGCTGCATGGCTGTCGTCAGCTCGTGTCGTGAGA
>gi|61374827|gb|AY951931.1| Bathymodiolus azoricus thioautotrophic gill symbiont 16S ribosomal RNA gene, partial sequence
GTAGTCCACGCCGTAAACGATGACAACTAGCCGTTGGGAGGATTTACCTCTTAGTGGCGA
AGCTAACGCGTTAAGTTGTCCGCCTGGGGAGTACGGCCGCAAGGTTAAAACTCAAAGGAA
TTGACGGGGACCCGCACAAGCGGTGGAGCATGTGGTTTAATTCGATGCAACGCGAAGAAC
CTTACCTGGTCTTGACATACACGGAACTTTCCAGAGATAGATTGGTGCCTTCGGGAACCG
TGATACAGGTGCTGCATGGCTGTCGTCAGCTCGTGTCGTGAGA
>gi|61374829|gb|AY951932.1| Methanotrophic bacterial endosymbiont of Bathymodiolus azoricus 16S ribosomal RNA gene, partial sequence
GTAGTCCACGCCGTAAACGATGTCAACTAGCCGTTGGGTCTATTTATAGGCTTAGTGGCG
GAGCTAACGTATTAAGTTGACCGCCTGGGGAGTACGGCCGCAAGGTTAAAACTCAAATGA
ATTGACGGGGGCCCGCACAAGCGGTGGAGCATGTGGTTTAATTCGATGCAACGCGAAGAA
CCTTACCTACCCTTGACATCCAGAGAATCTGTTAGAGATAGTAGAGTGCCTTCGGGAACT
CTGAGACAGGTGCTGCATGGCTGTCGTCAGCTCGTGTCGTGAGA
>gi|62131504|gb|AY962293.1| Lutibacter litoralis strain CL-TF09 16S ribosomal RNA gene, partial sequence
GTAGTCCACGCCGTAAACGATGGACACTAGTTGTTGGATTTATTCAGTGACTAAGCGAAA
GTGATAAGTGTCCCACCTGGGGAGTACGAACGCAAGTTTGAAACTCAAAGGAATTGACGG
GGGCCCGCACAAGCGGTGGAGCATGTGGTTTAATTCGATGATACGCGAGGAACCTTACCA
GGGCTTAAATGTAGGTTGCATTAGCTAGAGATAGCTATTTCTTCGGACTACTTACAAGGT
GCTGCATGGTTGTCGTCAGCTCGTGCCGTGAGG
>gi|62959110|gb|DQ009423.1| Uncultured marine bacterium clone SPOTSFEB02_70m1 16S ribosomal RNA gene, partial sequence; 16S-23S ribosomal RNA intergenic spacer, complete sequence; and 23S ribosomal RNA gene, partial sequence
GTAGTCCACGCCGTAAACGATGTCTACTAGCCGTTGGGGGACTTGATCCTTTAGTGGCGC
AGCTAACGCGATAAGTAGACCGCCTGGGGAGTACGGTCGCAAGATTAAAACTCAAATGAA
TTGACGGGGGCCCGCACAAGCGGTGGAGCATGTGGTTTAATTCGACGCAACGCGAAAAAC
CTTACCTGGTCTTGACATCCTGCGAACTTTCTAGAGATAGATTGGTGCCTTCGGGAACGC
AGTGACAGGTGCTGCATGGCTGTCGTCAGCTCGTGTCGTGAGA
>gi|68342279|gb|DQ077891.1| Endosymbiont of Bathymodiolus aff. brevior 16S ribosomal RNA gene, partial sequence
GTAGTCCACGCCGTAAACGATGACAACTAGCCGTTGGGGGGATTTACCCTTTAGTGGCGA
AGCTAACGCGTTAAGTTGTCCGCCTGGGGAGTACGGCCGCAAGGCTAAAACTCAAAGGAA
TTGACGGGGACCCGCACAAGCGGTGGAGCATGTGGTTTAATTCGATGCAACGCGAAGAAC
CTTACCTGGTCTTGACATACACGGAACTTTCCAGAAATGGATTGGTGCCTTCGGGAACCG
TGATACAGGTGCTGCATGGCTGTCGTCAGCTCGTGTCGTGAGA
>gi|68342281|gb|DQ077893.1| Endosymbiont of Bathymodiolus sp. 16S ribosomal RNA gene, partial sequence
GTAGTCCACGCCGTAAACGATGATAACTAGCCGTTGGGAGGGTTTACCTCTTAGTGGCGA
AGCTAACGCGTTAAGTTATCCGCCTGGGGAGTACGGCCGCAAGGTTAAAACTCAAAGGAA
TTGACGGGGACCGCACAAGCGGTGGAGCATGTGGTATCGATGCAACGCGAGACCTACCTG
GTCTGACATACACGGAACTTACAGAGATGGATGGTGCCTCAAGGAACCGTGATACAGGgT
GCTGCATGGCTGTCGTCAGCTCGTGTCGaTGAGA
>gi|7532778|gb|AF102866.1| Unclassified Pseudomonas group 16S ribosomal RNA gene, partial sequence
GTAGTCCACGCCGTAAACGATGTCTACTAGCCGTTGGGGTCCTTGAGGCCTTAGTGGCGC
AGCTAACGCACTAAGTAGACCGCCTGGGGAGTACGGTCGCAAGATTAAAACTCAAATGAA
TTGACGGGGGCCCGCACAAGCGGTGGAGCATGTGGTTTAATTCGAAGCAACGCGAAGAAC
CTTACCAGGTCTTGACATCCTAGAAACTTAGCAGAAATGCTTTGGTGCCTTCGGGAATCT
AGAGACAGGTGCTGCATGGCTGTCGTCAGCTCGTGTCGTGAGA
>gi|785065|gb|U24110.1|SOU24110 Sulfur-oxidizing endosymbiont of Inanidrilus leukodermatus 16S ribosomal RNA gene, partial sequence
GTAGTCCACGCCGTAAACGATGTCGACTAGCCGTTGGGCTCATTTGAGAGTTTAGTGGCG
CACGTAACGCGATAAGTCGACCGCCTGGGGAGTACGACCGCAAGGTTAAAACTCAAAGGA
ATTGACGGGGGCCCGCACAAGCGGTGGAGCATGTGGTTTAATTCGATGCAACGCGAAGAA
CCTTACCAGCCCTTGACATCCTGCGAACTTTCCAGAGATGGATAGGTGCCTTCGGGAGCG
CAGTGACAGGTGCTGCATGGCTGTCGTCAGCTCGTGTCGTGAGA
>gi|791066|emb|X72777.1| M.album gene for 16S rRNA (ACM 3314)
GTAGTCCACGCCGTAAACGATGTCAACTAGCCGTTGGCCTTTATAAAGGTTTTCGTGGCG
CACTAACGCGTTAAGTTGACCGCCTGGGGAGTACGGCCGCAAGGTTAAAACTCAAATGAA
TTGACGGGGGCCCGCACAAGCGGTGGAGCATGTGGTTTAATTCGATGCAACGCGAAGAAC
CTTACCTACCCTTGACATCCAGAGAATCTGTGAGAGATCGTAGAGTGCCTTCGGCAACTC
TGAGACAGGTGCTGCATGGCTGTCGTCAGCTCGTGTCGTGAGA
>gi|81295757|gb|DQ232902.1| Endosymbiont of Vestimentiferan tubeworm from Lamellibrachia 16S ribosomal RNA gene, partial sequence
GTAGTCCACGCCGTAAACGATGTCAACTAGCTGTTGGGCTCATTATAAGGGTTTAGTGGC
GAAGCTAACGCGATAAGTTGACCGCCTGGGGAGTACGGCCGCAAGGTTAAAACTCAAAGG
AATTGACGGGGGCCCGCACAAGCGGTGGAGCATGTGGTTTAATTCGATGCAACGCGAAGA
ACCTTACCTACCCTTGACATCCTCAGAACTTGTTAGAGATAACTTGGTGCCTTCGGGAAT
TGAGTGACAGGTGCTGCATGGCTGTCGTCAGCTCGTGTCGTGAGA
>gi|81295758|gb|DQ232903.1| Endosymbiont of Vestimentiferan tubeworm from Escarpia 16S ribosomal RNA gene, partial sequence
GTAGTCCACGCCGTAAACGATGTCAACTAGCTGTTGGGCTCATTATAAGGGTTTAGTGGC
GAAGCTAACGCGATAAGTTGACCGCCTGGGGAGTACGGCCGCAAGGTTAAAACTCAAAGG
AATTGACGGGGGCCCGCACAAGCGGTGGAGCATGTGGTTTAATTCGATGCAACGCGAAGA
ACCTTACCTACCCTTGACATCCTCAGAACTTGTTAGAGATAACTTGGTGCCTTCGGGAAT
TGAGTGACAGGTGCTGCATGGCTGTCGTCAGCTCGTGTCGTGAGA
>gi|82173639|emb|AJ890093.1| alpha proteobacterium endosymbiont 1c of Inanidrilus leukodermatus 16S rRNA gene, clone Ileu4-91
GTAGTCCACGCCGTAAACGATGAGTGCTAGATGTTGGGCGGCTTGCCGTTCAGTGTCGCA
GCTAACGCGTTAAGCACTCCGCCTGGGGAGTACGGTCGCAAGATTAAAACTCAAAGGAAT
TGACGGGGGCCCGCACAAGCGGTGGAGCATGTGGTTTAATTCGAAGCAACGCGCAGAACC
TTACCAGCCCTTGACATACCGATCGCGGTTTCCAGAGATGGATTCCTTCAGTTCGGCTGG
ATCGGATACAGGTGCTGCATGGCTGTCGTCAGCTCGTGTCGTGAGA
>gi|82173640|emb|AJ890094.1| gamma proteobacterium endosymbiont 1 of Inanidrilus makropetalos 16S rRNA gene, clone SpecB-g1-3-16
GTAGTCCACGCCGTAAACGATGTCGACTAGCCGTTGGGCTCATTTGAGAGTTTAGTGGCG
CAGCTAACGCGATAAGTCGACCGCCTGGGGAGTACGGCCGCAAGGTTAAAACTCAAAGGA
ATTGACGGGGGCCCGCACAAGCGGTGGAGCATGTGGTTTAATTCGATGCAACGCGAAGAA
CCTTACCAGCCCTTGACATCCTGCGAACTTTCCAGAGATGGATAGGTGCCTTCGGGAGCG
CAGTGACAGGTGCTGCATGGCTGTCGTCAGCTCGTGTCGTGAGA
>gi|82173641|emb|AJ890095.1| alpha proteobacterium endosymbiont 1b of Inanidrilus makropetalos 16S rRNA gene, clone SpecB-a2-3-II-15
GTAGTCCACGCCGTAAACGATGAGTGCTAGATGTCGGGGGGCTTGCCCTTCGGTGTCGCA
GCTAACGCGTTAAGCACTCCGCCTGGGGAGTACGGCCGCAAGGTTAAAACTCAAAGGAAT
TGACGGGGGCCCGCACAAGCGGTGGAGCATGTGGTTTAATTCGAAGCAACGCGCAGAACC
TTACCAGCCCTTGACATCCCGGTCGCGGTGACCCGAGAGGGACCCTTTCAGTTCGGCTGG
ACCGGAGACAGGTGCTGCATGGCTGTCGTCAGCTCGTGTCGTGAGA
>gi|82173642|emb|AJ890096.1| alpha proteobacterium endosymbiont 2 of Inanidrilus makropetalos 16S rRNA gene, clone SpecB-a1-1-16
GTAGTCCACGCCGTAAACGATGTGTGCTAGCCGTCGGGCCCTCGGGGTTCGGTGGCGCCG
CTAACGCATTAAGCACACCGCCTGGGGAGTACGGCCGCAAGGTTAAAACTCAAAGGAATT
GACGGGGGCCCGCACAAGCGGTGGAGCATGTGGTTTAATTCGACGCAACGCGCAGAACCT
TACCAGCCCTTGACATGGGGGTCGCGGAGACCGGAGACGGTTTCTTTCAGTTCGGCTGGA
CTCCACACAGGTGCTGCATGGCTGTCGTCAGCTCGTGTCGTGAGA
>gi|82173643|emb|AJ890097.1| alpha proteobacterium endosymbiont 2 of Inanidrilus leukodermatus 16S rRNA gene, clone IleuAB2-10
GTAGTCCACGCCGTAAACGATGAATGTTAGCCGTCGGTCAGTTGACTGTTCGGTGGCGCA
GCTAACGCATTAAACATTCCGCCTGGGGAGTACGGTCGCAAGATTAAAACTCAAAGGAAT
TGACGGGGGCCCGCACAAGCGGTGGAGCATGTGGTTTAATTCGAAGCAACGCGCAGAACC
TTACCAGCCCTTGACATCCCGATCGCGGAGAGTGGAGACATTCTTCTTCAGTTCGGCTGG
ATCGGAGACAGGTGCTGCATGGCTGTCGTCAGCTCGTGTCGTGAGA
>gi|82173644|emb|AJ890098.1| alpha proteobacterium endosymbiont 1b of Inanidrilus leukodermatus 16S rRNA gene, clone Ileu6-10
GTAGTCCACGCCGTAAACGATGGGTGCTAGATGTCGGGGGGCTTGCCCTTCGGTGTCGCA
GCTAACGCGTTAAGCACTCCGCCTGGGGAGTACGGCCGCAAGGTTAAAACTCAAAGGAAT
TGACGGGGGCCCGCACAAGCGGTGGAGCATGTGGTTTAATTCGAAGCAACGCGCAGAACC
TTACCAGCCCTTGACATCCCGGTCGCGGGGACCCGAGAGGGACCCTTTCAGTTCGGCTGG
ACCGGAGACAGGTGCTGCATGGCTGTCGTCAGCTCGTGTCGTGAGA
>gi|82173646|emb|AJ890099.1| alpha proteobacterium endosymbiont 1a of Inanidrilus leukodermatus 16S rRNA gene, clone Ileu1-2-I-8
GTAGTCCACGCCGTAAACGATGAGTGCTAGATGTTGGGGCTTTGAGCTTCGGTGTCGTAG
CTAACGCGTTAAGCACTCCGCCTGGGGAGTACGGCCGCAAGGTTAAAACTCAAAGGAATT
GACGGGGGCCCGCACAAGCGGTGGAGCATGTGGTTTAATTCGAAGCAACGCGCAGAACCT
TACCAGCCCTTGACATCCCGATCGCGGATACGAGAGATCGTTTCCTTCAGTTCGGCTGGA
TCGGTGACAGGTGCTGCATGGCTGTCGTCAGCTCGTGTCGTGAGA
>gi|82173648|emb|AJ890100.1| gamma proteobacterium endosymbiont 1 of Inanidrilus leukodermatus 16S rRNA gene, clone Ileu2
GTAGTCCACGCCGTAAACGATGTCGACTAGCCGTTGGGCTCATTTGAGAGTTTAGTGGCG
CAGCTAACGCGATAAGTCGACCGCCTGGGGAGTACGACCGCAAGGTTAAAACTCAAAGGA
ATTGACGGGGGCCCGCACAAGCGGTGGAGCATGTGGTTTAATTCGATGCAACGCGAAGAA
CCTTACCAGCCCTTGACATCCTGCGAACTTTCCAGAGATGGATAGGTGCCTTCGGGAGCG
CAGTGACAGGTGCTGCATGGCTGTCGTCAGCTCGTGTCGTGAGA
>gi|82541984|gb|DQ272300.1| Endosymbiont RT5 of Lyrodus pedicellatus 16S ribosomal RNA gene, partial sequence
GTAGTCCACGCCGTAAACGATGTCTACTAGCCGTTGGTTTCCTTGAGGAATCAGTGGCGC
AGCTAACGCAGTAAGTAGACCGCCTGGGGAGTACGGCCGCAAGGTTAAAACTCAAATGAA
TTGACGGGGGCCCGCACAAGCGGTGGAGCATGTGGTTTAATTCGAAGCAACGCGAAGAAC
CTTACCAGGTCTTGACATCCAGAGAACCTTTCAGAGATGAGAGGGTGCCTTCGGGAATTC
TGAGACAGGTGCTGCATGGCTGTCGTCAGCTCGTGTCGTGAGA
>gi|82541985|gb|DQ272301.1| Endosymbiont RT1 of Lyrodus pedicellatus 16S ribosomal RNA gene, partial sequence
GTAGTCCACGCCGTAAACGATGTCTACTAGCCGTTGGTTTCCTTGAGGAATCAGTGGCGC
AGCTAACGCAGTAAGTAGACCGCCTGGGGAGTACGGCCGCAAGGTTAAAACTCAAATGAA
TTGACGGGGGCCCGCACAAGCGGTGGAGCATGTGGTTTAATTCGAAGCAACGCGAAGAAC
CTTACCAGGTCTTGACATCCAGAGAACTTTGCAGAGATGCATTGGTGCCTTCGGGAATTC
TGAGACAGGTGCTGCATGGCTGTCGTCAGCTCGTGTCGTGAGA
>gi|82541986|gb|DQ272302.1| Endosymbiont RT3 of Lyrodus pedicellatus 16S ribosomal RNA gene, partial sequence
GTAGTCCACGCCGTAAACGATGTCTACTAGCCGTTGGTCTCCTTGAGGGATTAGTGGCGC
AGCTAACGCAGTAAGTAGACCGCCTGGGGAGTACGGTCGCAAGATTAAAACTCAAATGAA
TTGACGGGGGCCCGCACAAGCGGTGGAGCATGTGGTTTAATTCGAAGCAACGCGAAGAAC
CTTACCAGGTCTTGACATCCTAGAAACTTAGCAGAGATGCTTTGGTGCCTTCGGGAATCT
AGAGACAGGTGCTGCATGGCTGTCGTCAGCTCGTGTCGTGAGA
>gi|82541987|gb|DQ272303.1| Endosymbiont RT2 of Lyrodus pedicellatus 16S ribosomal RNA gene, partial sequence
GTAGTCCACGCCGTAAACGATGTCTACTAGCCGTTGGTTTCCTTGAGGAATCAGTGGCGC
AGCTAACGCAGTAAGTAGACCGCCTGGGGAGTACGGCCGCAAGGTTAAAACTCAAATGAA
TTGACGGGGGCCCGCACAAGCGGTGGAGCATGTGGTTTAATTCGAAGCAACGCGAAGAAC
CTTACCAGGTCTTGACATCCAGAGAACTTTGCAGAGATGCATTGGTGCCTTCGGGAATTC
TGAGACAGGTGCTGCATGGCTGTCGTCAGCTCGTGTCGTGAGA
>gi|82541988|gb|DQ272304.1| Endosymbiont RT17 of Lyrodus pedicellatus 16S ribosomal RNA gene, partial sequence
GTAGTCCACGCCGTAAACGATGTCTACTAGCCGTTGGTTTCCTTGAGGAATCAGTGGCGC
AGCTAACGCAGTAAGTAGACCGCCTGGGGAGTACGGCCGCAAGGTTAAAACTCAAATGAA
TTGACGGGGGCCCGCACAAGCGGTGGAGCATGTGGTTTAATTCGAAGCAACGCGAAGAAC
CTTACCAGGTCTTGACATCCAGAGAACCTTTCAGAGATGAGAGGGTGCCTTCGGGAATTC
TGAGACAGGTGCTGCATGGCTGTCGTCAGCTCGTGTCGTGAGA
>gi|82541989|gb|DQ272305.1| Endosymbiont RT9 of Lyrodus pedicellatus 16S ribosomal RNA gene, partial sequence
GTAGTCCACGCCGTAAACGATGTCTACTAGCCGTTGGTTTCCTTGAGGAATCAGTGGCGC
AGCTAACGCAGTAAGTAGACCGCCTGGGGAGTACGGCCGCAAGGTTAAAACTCAAATGAA
TTGACGGGGGCCCGCACAAGCGGTGGAGCATGTGGTTTAATTCGAAGCAACGCGAAGAAC
CTTACCAGGTCTTGACATCCAGAGAACCTTTCAGAGATGAGAGGGTGCCTTCGGGAATTC
TGAGACAGGTGCTGCATGGCTGTCGTCAGCTCGTGTCGTGAGA
>gi|82541990|gb|DQ272306.1| Endosymbiont RT19 of Lyrodus pedicellatus 16S ribosomal RNA gene, partial sequence
GTAGTCCACGCCGTAAACGATGTCTACTAGCCGTTGGTTTCCTTGAGGAATCAGTGGCGC
AGCTAACGCAGTAAGTAGACCGCCTGGGGAGTACGGCCGCAAGGTTAAAACTCAAATGAA
TTGACGGGGGCCCGCACAAGCGGTGGAGCATGTGGTTTAATTCGAAGCAACGCGAAGAAC
CTTACCAGGTCTTGACATCCAGAGATCCTTTCAGAGATGAGAGGGTGCCTTCGGGAATTC
TGAGACAGGTGCTGCATGGCTGTCGTCAGCTCGTGTCGTGAGA
>gi|82541991|gb|DQ272307.1| Endosymbiont RT20 of Lyrodus pedicellatus 16S ribosomal RNA gene, partial sequence
GTAGTCCACGCCGTAAACGATGTCTACTAGCCGTTGGTTTCCTTGAGGAATCAGTGGCGC
AGCTAACGCAGTAAGTAGACCGCCTGGGGAGTACGGCCGCAAGGTTAAAACTCAAATGAA
TTGACGGGGGCCCGCACAAGCGGTGGAGCATGTGGTTTAATTCGAAGCAACGCGAAGAAC
CTTACCAGGTCTTGACATCCAGAGAACCTTTCAGAGATGAGAGGGTGCCTTCGGGAATTC
TGAGACAGGTGCTGCATGGCTGTCGTCAGCTCGTGTCGTGAGA
>gi|82541992|gb|DQ272308.1| Endosymbiont RT16 of Lyrodus pedicellatus 16S ribosomal RNA gene, partial sequence
GTAGTCCACGCCGTAAACGATGTCTACTAGCCGTTGGTTTCCTTGAGGAATCAGTGGCGC
AGCTAACGCAGTAAGTAGACCGCCTGGGGAGTACGGCCGCAAGGTTAAAACTCAAATGAA
TTGACGGGGGCCCGCACAAGCGGTGGAGCATGTGGTTTAATTCGAAGCAACGCGAAGAAC
CTTACCAGGTCTTGACATCCAGAGATCCTTTCAGAGATGAGAGGGTGCCTTCGGGAATTC
TGAGACAGGTGCTGCATGGCTGTCGTCAGCTCGTGTCGTGAGA
>gi|82541993|gb|DQ272309.1| Endosymbiont RT22 of Lyrodus pedicellatus 16S ribosomal RNA gene, partial sequence
GTAGTCCACGCCGTAAACGATGTCTACTAGCCGTTGGTTTCCTTGAGGAATCAGTGGCGC
AGCTAACGCAGTAAGTAGACCGCCTGGGGAGTACGGCCGCAAGGTTAAAACTCAAATGAA
TTGACGGGGGCCCGCACAAGCGGTGGAGCATGTGGTTTAATTCGAAGCAACGCGAAGAAC
CTTACCAGGTCTTGACATCCAGAGAACCTTTCAGAGATGAGAGGGTGCCTTCGGGAATTC
TGAGACAGGTGCTGCATGGCTGTCGTCAGCTCGTGTCGTGAGA
>gi|82541994|gb|DQ272310.1| Endosymbiont RT7 of Lyrodus pedicellatus 16S ribosomal RNA gene, partial sequence
GTAGTCCACGCCGTAAACGATGTCTACTAGCCGTTGGTTTCCTTGAGGAATCAGTGGCGC
AGCTAACGCAGTAAGTAGACCGCCTGGGGAGTACGGCCGCAAGGTTAAAACTCAAATGAA
TTGACGGGGGCCCGCACAAGCGGTGGAGCATGTGGTTTAATTCGAAGCAACGCGAAGAAC
CTTACCAGGTCTTGACATCCAGAGAACCTTTCAGAGATGAGAGGGTGCCTTCGGGAATTC
TGAGACAGGTGCTGCATGGCTGTCGTCAGCTCGTGTCGTGAGA
>gi|82541995|gb|DQ272311.1| Endosymbiont RT15 of Lyrodus pedicellatus 16S ribosomal RNA gene, partial sequence
GTAGTCCACGCCGTAAACGATGTCTACTAGCCGTTGGTTTCCTTGAGGAATCAGTGGCGC
AGCTAACGCAGTAAGTAGACCGCCTGGGGAGTACGGCCGCAAGGTTAAAACTCAAATGAA
TTGACGGGGGCCCGCACAAGCGGTGGAGCATGTGGTTTAATTCGAAGCAACGCGAAGAAC
CTTACCAGGTCTTGACATCCAGAGAACCTTTCAGAGATGAGAGGGTGCCTTCGGGAATTC
TGAGACAGGTGCTGCATGGCTGTCGTCAGCTCGTGTCGTGAGA
>gi|82541996|gb|DQ272312.1| Endosymbiont RT24 of Lyrodus pedicellatus 16S ribosomal RNA gene, partial sequence
GTAGTCCACGCCGTAAACGATGTCTACTAGCCGTTGGTTTCCTTGAGGAATCAGTGGCGC
AGCTAACGCAGTAAGTAGACCGCCTGGGGAGTACGGCCGCAAGGTTAAAACTCAAATGAA
TTGACGGGGGCCCGCACAAGCGGTGGAGCATGTGGTTTAATTCGAAGCAACGCGAAGAAC
CTTACCAGGTCTTGACATCCAGAGATCCTTTCAGAGATGAGAGGGTGCCTTCGGGAATTC
TGAGACAGGTGCTGCATGGCTGTCGTCAGCTCGTGTCGTGAGA
>gi|82541997|gb|DQ272313.1| Endosymbiont RT18 of Lyrodus pedicellatus 16S ribosomal RNA gene, partial sequence
GTAGTCCACGCCGTAAACGATGTCTACTAGCCGTTGGTTTCCTTGAGGAATCAGTGGCGC
AGCTAACGCAGTAAGTAGACCGCCTGGGGAGTACGGCCGCAAGGTTAAAACTCAAATGAA
TTGACGGGGGCCCGCACAAGCGGTGGAGCATGTGGTTTAATTCGAAGCAACGCGAAGAAC
CTTACCAGGTCTTGACATCCAGAGAACCTTTCAGAGATGAGAGGGTGCCTTCGGGAATTC
TGAGACAGGTGCTGCATGGCTGTCGTCAGCTCGTGTCGTGAGA
>gi|82541998|gb|DQ272314.1| Endosymbiont RT21 of Lyrodus pedicellatus 16S ribosomal RNA gene, partial sequence
GTAGTCCACGCCGTAAACGATGTCTACTAGCCGTTGGTTTCCTTGAGGAATCAGTGGCGC
AGCTAACGCAGTAAGTAGACCGCCTGGGGAGTACGGCCGCAAGGTTAAAACTCAAATGAA
TTGACGGGGGCCCGCACAAGCGGTGGAGCATGTGGTTTAATTCGAAGCAACGCGAAGAAC
CTTACCAGGTCTTGACATCCAGAGATCCTTTCAGAGATGAGAGGGTGCCTTCGGGAATTC
TGAGACAGGTGCTGCATGGCTGTCGTCAGCTCGTGTCGTGAGA
>gi|82541999|gb|DQ272315.1| Endosymbiont RT14 of Lyrodus pedicellatus 16S ribosomal RNA gene, partial sequence
GTAGTCCACGCCGTAAACGATGTCTACTAGCCGTTGGTTTCCTTGAGGAATCAGTGGCGC
AGCTAACGCAGTAAGTAGACCGCCTGGGGAGTACGGCCGCAAGGTTAAAACTCAAATGAA
TTGACGGGGGCCCGCACAAGCGGTGGAGCATGTGGTTTAATTCGAAGCAACGCGAAGAAC
CTTACCAGGTCTTGACATCCAGAGAACCTTTCAGAGATGAGAGGGTGCCTTCGGGAATTC
TGAGACAGGTGCTGCATGGCTGTCGTCAGCTCGTGTCGTGAGA
>gi|82542000|gb|DQ272316.1| Endosymbiont RT12 of Lyrodus pedicellatus 16S ribosomal RNA gene, partial sequence
GTAGTCCACGCCGTAAACGATGTCTACTAGCCGTTGGTTTCCTTGAGGAATCAGTGGCGC
AGCTAACGCAGTAAGTAGACCGCCTGGGGAGTACGGCCGCAAGGTTAAAACTCAAATGAA
TTGACGGGGGCCCGCACAAGCGGTGGAGCATGTGGTTTAATTCGAAGCAACGCGAAGAAC
CTTACCAGGTCTTGACATCCAGAGAACCTTTCAGAGATGAGAGGGTGCCTTCGGGAATTC
TGAGACAGGTGCTGCATGGCTGTCGTCAGCTCGTGTCGTGAGA
>gi|82542001|gb|DQ272317.1| Endosymbiont RT6 of Lyrodus pedicellatus 16S ribosomal RNA gene, partial sequence
GTAGTCCACGCCGTAAACGATGTCTACTAGCCGTTGGTTTCCTTGAGGAATCAGTGGCGC
AGCTAACGCAGTAAGTAGACCGCCTGGGGAGTACGGCCGCAAGGTTAAAACTCAAATGAA
TTGACGGGGGCCCGCACAAGCGGTGGAGCATGTGGTTTAATTCGAAGCAACGCGAAGAAC
CTTACCAGGTCTTGACATCCAGAGAACCTTTCAGAGATGAGAGGGTGCCTTCGGGAATTC
TGAGACAGGTGCTGCATGGCTGTCGTCAGCTCGTGTCGTGAGA
>gi|83722146|emb|AM083966.1| Methanotrophic endosymbiont of Bathymodiolus puteoserpentis (Logatchev) partial 16S rRNA gene, clone pLOG-2-9
GTAGTCCCCGCCGTAAACGATGTCAACTAGCCGTTGGGTCTATTTATAGGCTTAGTGGCG
GAGCTAACGTATTAAGTTGACCGCCTGGGGAGTACGGCCGCAAGGTTAAAACTCAAATGA
ATTGACGGGGGCCCGCACAAGCGGTGGAGCATGTGGTTTAATTCGATGCAACGCGAAGAA
CCTTACCTACCCTTGACATCCAGAGAATCTGTTAGAGATAGTAGAGTGCCTTCGGGAACT
CTGAGACAGGTGCTGCATGGCTGTCGTCAGCTCGTGTCGTGAGA
>gi|83722147|emb|AM083967.1| Methanotrophic endosymbiont of Bathymodiolus azoricus (Menez Gwen) associated sequence partial 16S rRNA gene, clone aMG-5-160
GTAGTCCACGCCGTAAACGATGTCAACTAGCCGTTGGGCCTATATACAGGTTTAGTGGTG
GAGCTAACGTATTAAGTTGACCGCCTGGGGAGTACGGCCGCAAGGTTAAAACTCAAATGA
ATTGACGGGGGCCCGCACAAGCGGTGGAGCATGTGGTTTAATTCGATGCAACGCGAAGAA
CCTTACCTACCCTTGACATCCAGAGAATCTGTTAGAGATAGTAGAGTGCCTTCGGGAACT
CTGAGACAGGTGCTGCATGGCTGTCGTCAGCTCGTGTCGTGAGA
>gi|83722153|emb|AM083973.1| Thiotrophic endosymbiont of Bathymodiolus azoricus (Lucky Strike) partial 16S rRNA gene, clone aLS-3-1
GTAGTCCACGCCGTAAACGATGACAACTAGCCGTTGGGAGGATTTACCTCTTAGTGGCGA
AGCTAACGCGTTAAGTTGTCCGCCTGGGGAGTACGGCCGCAAGGTTAAAACTCAAAGGAA
TTGACGGGGACCCGCACAAGCGGTGGAGCATGTGGTTTAATTCGATGCAACGCGAAGAAC
CTTACCTGGTCTTGACATACACGGAACTTTCCAGAGATGGATTGGTGCCTTCGGGAACCG
TGATACAGGTGCTGCATGGCTGTCGTCAGCTCGTGTCGTGAGA
>gi|83722154|emb|AM083974.1| Thiotrophic endosymbiont of Bathymodiolus azoricus (Rainbow) partial 16S rRNA gene, clone aRB-2-4
GTAGTCCACGCCGTAAACGATGACAACTAGCCGTTGGGAGGATTTACCTCTTAGTGGCGA
AGCTAACGCGTTAAGTTGTCCGCCTGGGGAGTACGGCCGCAAGGTTAAAACTCAAAGGAA
TTGACGGGGACCCGCACAAGCGGTGGAGCATGTGGTTTAATTCGATGCAACGCGAAGAAC
CTTACCTGGTCTTGACATACACGGAACTTTCCAGAGATGGAAAGGTGCCTTCGGGAACCG
TGATACAGGTGCTGCATGGCTGTCGTCAGCTCGTGTCGTGAGA
>gi|83722165|emb|AM083985.1| Thiotrophic endosymbiont of Bathymodiolus puteoserpentis (Logatchev) partial 16S rRNA gene, clone pLOG-2-5
GTAGTCCACGCCGTAAACGATGACAACTAGCCGTTGGGAGGATTTACCTCTTAGTGGCGA
AGCTAACGCGTTAAGTTGTCCGCCTGGGGAGTACGGCCGCAAGGTTAAAACTCAAAGGAA
TTGACGGGGACCCGCACAAGCGGTGGAGCATGTGGTTTAATTCGATGCAACGCGAAGAAC
CTTACCTGGCCTTGACATACACGGAACTTTCCAGAGATGGATTGGTGCCTTCGGGAACCG
TGATACAGGTGCTGCATGGCTGTCGTCAGCTCGTGTCGTGAGA
>gi|83722166|emb|AM083986.1| Thiotrophic endosymbiont of Bathymodiolus puteoserpentis (Logatchev) partial 16S rRNA gene, clone pLOG-2-7
GTAGTCCACGCCGTAAACGATGACAACTAGCCGTTGGGAGGATTTACCTCTTAGTGGCGA
AGCTAACGCGTTAAGTTGTCCGCCTGGGGAGTACGGCCGCAAGGTTAAAACTCAAAGGAA
TTGACGGGGACCCGCACAAGCGGTGGAGCATGTGGTTTAATTCGATGCAACGCGAAGAAC
CTTACCTGGTCTTGACATACACGGAACTTTCCAGAGATGGATTGGTGCCTTCGGGAACCG
TGATACAGGTGCTGCATGGCTGTCGTCAGCTCGTGTCGTGAGA
>gi|84043323|gb|DQ321711.1| Bathymodiolus azoricus thioautotrophic gill symbiont 16S ribosomal RNA gene, partial sequence
GTAGTCCACGCCGTAAACGATGACAACTAGCCGTTGGGAGGATTTACCTCTTAGTGGCGA
AGCTAACGCGTTAAGTTGTCCGCCTGGGGAGTACGGCCGCAAGGTTAAAACTCAAAGGAA
TTGACGGGGACCCGCACAAGCGGTGGAGCATGTGGTTTAATTCGATGCAACGCGAAGAAC
CTTACCTGGTCTTGACATACACGGAACTTTCCAGAGATGGATTGGTGCCTTCGGGAACCG
TGATACAGGTGCTGCATGGCTGTCGTCAGCTCGTGTCGTGAGA
>gi|84043324|gb|DQ321712.1| Bathymodiolus puteoserpentis thioautotrophic gill symbiont 16S ribosomal RNA gene, partial sequence
GTAGTCCACGCCGTAAACGATGACAACTAGCCGTTGGGAGGATTTACCTCTTAGTGGCGA
AGCTAACGCGTTAAGTTGTCCGCCTGGGGAGTACGGCCGCAAGGTTAAAACTCAAAGGAA
TTGACGGGGACCCGCACAAGCGGTGGAGCATGTGGTTTAATTCGATGCAACGCGAAGAAC
CTTACCTGGTCTTGACATACACGGAACTTTCCAGAGATGGATTGGTGCCTTCGGGAACCG
TGATACAGGTGCTGCATGGCTGTCGTCAGCTCGTGTCGTGAGA
>gi|84043325|gb|DQ321713.1| Bathymodiolus aff. brevior thioautotrophic gill symbiont 16S ribosomal RNA gene, partial sequence
GTAGTCCACGCCGTAAACGATGATAACTAGCCGTTGGGAGGATTTACCTCTTAGTGGCGA
AGCTAACGCGTTAAGTTATCCGCCTGGGGAGTACGGCCGCAAGGTTAAAACTCAAAGGAA
TTGACGGGGACCCGCACAAGCGGTGGAGCATGTGGTTTAATTCGATGCAACGCGAAGAAC
CTTACCTGGTCTTGACATACACGGAACTTTCCAGAGATGGATTGGTGCCTTCGGGAACCG
TGATACAGGTGCTGCATGGCTGTCGTCAGCTCGTGTCGTGAGA
>gi|84043326|gb|DQ321714.1| Bathymodiolus brevior thioautotrophic gill symbiont 16S ribosomal RNA gene, partial sequence
GTAGTCCACGCCGTAAACGATGATAACTAGCCGTTGGGGGGATTTACCTCTTAGTGGCGA
AGCTAACGCGTTAAGTTATCCGCCTGGGGAGTACGGCCGCAAGGTTAAAACTCAAAGGAA
TTGACGGGGACCCGCACAAGCGGTGGAGCATGTGGTTTAATTCGATGCAACGCGAAGAAC
CTTACCTGGTCTTGACATACACGGAACTTTCCAGAGATGGATTGGTGCCTTCGGGAACCG
TGATACAGGTGCTGCATGGCTGTCGTCAGCTCGTGTCGTGAGA
>gi|84043327|gb|DQ321715.1| Bathymodiolus marisindicus thioautotrophic gill symbiont 16S ribosomal RNA gene, partial sequence
GTAGTCCACGCCGTAAACGATGACAACTAGCCGTTGGGGGGATTTACCCTTTAGTGGCGA
AGCTAACGCGTTAAGTTGTCCGCCTGGGGAGTACGGCCGCAAGGCTAAAACTCAAAGGAA
TTGACGGGGACCCGCACAAGCGGTGGAGCATGTGGTTTAATTCGATGCAACGCGAAGAAC
CTTACCTGGTCTTGACATACACGGAACTTTCCAGAAATGGATTGGTGCCTTCGGGAACCG
TGATACAGGTGCTGCATGGCTGTCGTCAGCTCGTGTCGTGAGA
>gi|84043328|gb|DQ321716.1| Bathymodiolus thermophilus thioautotrophic gill symbiont 16S ribosomal RNA gene, partial sequence
GTAGTCCACGCCGTAAACGATGACAACTAGCCGTTGGGAGGATTTACCTCTTAGTGGCGA
AGCTAACGCGTTAAGTTGTCCGCCTGGGGAGTACGGCCGCAAGGTTAAAACTCAAAGGAA
TTGACGGGGGACCGCACAAGCGGTGGAGCATGTGGTTTAATTCGATGCAACGCGAAGAAC
CTTACCTGGTCTTGACATACACGGAACTTTCCAGAGATGGATTGGTGCCTTCGGGAACCG
TGATACAGGTGCTGCATGGCTGTCGTCAGCTCGTGTCGTGAGA
>gi|84043329|gb|DQ321717.1| Bathymodiolus aff. thermophilus thioautotrophic gill symbiont 16S ribosomal RNA gene, partial sequence
GTAGTCCACGCCGTAAACGATGACAACTAGCCGTTGGGAGGATTTACCTCTTAGTGGCGA
AGCTAACGCGTTAAGTTGTCCGCCTGGGGAGTACGGCCGCAAGGTTAAAACTCAAAGGAA
TTGACGGGGACCCGCACAAGCGGTGGAGCATGTGGTTTAATTCGATGCAACGCGAAGAAC
CTTACCTGGTCTTGACATACACGGAACTTTCCAGAGATGGATTGGTGCCTTCGGGAACCG
TGATACAGGTGCTGCATGGCTGTCGTCAGCTCGTGTCGTGAGA
>gi|84043330|gb|DQ321718.1| Deep-sea mussel NZ3 thioautotrophic gill symbiont 16S ribosomal RNA gene, partial sequence
GTAGTCCACGCCGTAAACGATGATAACTAGCCGTTGGGAGGGTTTACCTCTTAGTGGCGA
AGCTAACGCGTTAAGTTATCCGCCTGGGGAGTACGGCCGCAAGGTTAAAACTCAAAGGAA
TTGACGGGGACCCGCACAAGCGGTGGAGCATGTGGTTTAATTCGATGCAACGCGAAGAAC
CTTACCTGGTCTTGACATACAGCGAACTTACTAGAAATAGTTTGGTGCCTTCGGGAACGC
TGATACAGGTGCTGCATGGCTGTCGTCAGCTCGTGTCGTGAGA
>gi|84322367|gb|DQ234225.2| Uncultured gamma proteobacterium clone DS143 16S ribosomal RNA gene gene, partial sequence
GTAGTCCACGCCGTAAACGATGTCAACTAGCCGTTGGGAGGGTAATCCTTTTAGTGGCGC
AGCTAACGCTCTAAGTTGACCGCCTGGGGAGTACGGTCGCAAGATTAAAACTCAAATGAA
TTGACGGGGGCCCGCACAAGCGGTGGAGCATGTGGTTTAATTCGACGCAACGCGAAGAAC
CTTACCTGGTCTTGACATCCTGCGAACTTTCTAGAGATAGATTGGTGCCTTCGGGAACGC
AGTGACAGGTGCTGCATGGCTGTCGTCAGCTCGTGTCGTGAGA
>gi|84618022|emb|AM040102.1| Uncultured gamma proteobacterium partial 16S rRNA gene, clone Sylt 6
GTAGTCCACGCTGTAACGATGTCAACTAGCCGTTGGGGACTTTATGTCTTTAGTGGCGCA
GCTAACGCGATAAGTTGACCGCCTGGGGAGTACGGCCGCAAGGTTAAAACTCAAAGGAAT
TGACGGGGGCCCGCACAAGCGGTGGAGCATGTGGTTTAATTCGATGCAACGCGAAGAACC
TTACCAGCTCTTGACATCCAGCGAACTTTCTAGAGATAGATTGGTGCCTTCGGGAACGCT
GTGACAGGTGCTGCATGGCTGTCGTCAGCTCGTGTCGTGAGA
>gi|89241907|dbj|AB252438.1| Uncultured bacterium gene for 16S rRNA, partial sequence, clone:OT-B17.13
GTAGTCCACGCCGTAAACGATGTCAACTAGTCGTTGGGTTCTTTAATGAACTTAGTGACG
CAGCTAACGCAGTAAGTTGACCGCCTGGGGAGTACGGCCGCAAGGCTAGAACTCAAAGGA
ATTGACGGGGGCCCGCACAAGCGGTGGAGCATGTGGTTTAATTCGATGCAACGCGAAGAA
CCTTACCAGCCCTTGACATCCAGAGAATTTTCTAGAGATAGATTAGTGCCTTCGGGAACT
CTGTGACAGGTGCTGCATGGCTGTCGTCAGCTCGTGTCGTGAGA
>gi|8978358|dbj|AB036709.1| Bathymodiolus septemdierum thioautotrophic gill symbiont gene for 16S rRNA, partial sequence
GTAGTCCACGCCGTAAACGATGATAACTACCCGTTGGGAGGATTTACCTCTTAGTGGCGA
AGCTAACGCGTTAAGTTATCCGCCTGGGGAGTACGGCCGCAAGGTTAAAACTCAAAGGAA
TTGACGGGGACCCGCACAAGCGGTGGAGCATGTGGTTTAATTCGATGCAACGCGAAGAAC
CTTACCTGGTCTTGACATACACGGAACTTTCCAGAGATGGATTGGTGCCTTCGGGAACCG
TGATACAGGTGCTGCATGGCTGTCGTCAGCTCGTGTCGTGAGA
>gi|8978359|dbj|AB036710.1| Bathymodiolus platifrons methanotrophic gill symbiont gene for 16S rRNA, partial sequence
GTAGTCCACGCCGTAAACGATGTCAACTAGCCGTTGGGCCTATATACAGGTTTAGTGGCG
GAGCTAACGTATTAAGTTGACCGCCTGGGGAGTACGGCCGCAAGGTTAAAACTCAAATGA
ATTGACGGGGGCCCGCACAAGCGGTGGAGCATGTGGTTTAATTCGATGCAACGCGAAGAA
CCTTACCTACCCTTGACATCCAGAGAATCTGTTAGAGATAGTAGAGTGCCTTCGGGAGCT
TTGAGACAGGTGCTGCATGGCTGTCGTCAGCTCGTGTCGTGAGA
>gi|8978360|dbj|AB036711.1| Bathymodiolus japonicus methanotrophic gill symbiont gene for 16S rRNA, partial sequence
GTAGTCCACGCCGTAAACGATGTCAACTAGCCGTTGGGCCTATATACAGGTTTAGTGGCG
GAGCTAACGTATTAAGTTGACCGCCTGGGGAGTACGGCCGCAAGGTTAAAACTCAAATGA
ATTGACGGGGGCCCGCACAAGCGGTGGAGCATGTGGTTTAATTCGATGCAACGCGAAGAA
CCTTACCTACCCTTGACATCCAGAGAATCTGTTAGAGATAGTAGAGTGCCTTCGGGAGCT
CTGAGACAGGTGCTGCATGGCTGTCGTCAGCTCGTGTCGTGAGA
>gi|90654012|gb|DQ396288.1| Uncultured organism clone ctg_NISA145 16S ribosomal RNA gene, partial sequence
GTAGTCCACGCCGTAAACGATGTCTACTAGCCGTTGGGACCCTTGTtGGTCTTAGTGGCG
CAGCTAACGCAATAAGTAGACCGCCTGGGGAGTACGGTCGCAAGATTAAAACTCAAATGA
ATTGACGGGGGCCCGCACAAGCGGTGGAGCATGTGGTTTAATTCGAAGCAACGCGAAGAA
CCTTACCAGGTCTTGACATCCAGAAAATTCAGCAGAGATGCAGAAGTGCCTTCGGGAATT
CTGTGACAGGTGCTGCATGGCTGTCGTCAGCTCGTGTCGTGAGA
>IdasGoCA
GTAGTCCACGCCGTAAACGATGATAACTAGCCGTTGGGAGGATTTACCTCTTAGTGGCGA
AGCTAACGCGTTAAGTTATCCGCCTGGGGAGTACGGCCGCAAGGTTAAAACTCAAAGGAA
TTGACGGGGACCCGCACAAGCGGTGGAGCATGTGGTTTAATTCGATGCAACGCGAAGAAC
CTTACCTGGTCTTGACATACACGGAACTTTCCAGAGATGGATTGGTGCCTTCGGGAACCG
TGATACAGGTGCTGCATGGCTGTCGTCAGCTCGTGTCGTGAGA
>IdasGoCB
GTAGTCCACGCCGTAAACGATGTCTACTAGCCGTTGGGGGACTTGATTCTTTAGTGGCGA
AGCTAACGCGATAAGTAGACCGCCTGGGGAGTACGGTCGCAAGATTAAAACTCAAATGAA
TTGACGGGGGCCCGCACAAGCGGTGGAGCATGTGGTTTANTTCGACGCAACGCGAAAAAC
CTTACCTGGTCTTGACATCCTGTGAACTTTCTAGAGATAGATTGGTGCCTTCGGGAACAC
AGTGACAGGTGCTGCATGGCTGTCGTCAGCTCGTGTCGTGAGA
